# Supplementary material for: Genome-wide identification and characterization of UBP gene family in wheat (Triticum aestivum L.)
Source: PeerJ. 2021 Jun 15;9:e11594. doi: 10.7717/peerj.11594 (PMC8212830; doi:10.7717/peerj.11594)
Supplement: Supplemental Information 3 [file peerj-09-11594-s003.xlsx]

## Sheet: Sheet1
Table S2 The detailed information about 97 predicted TaUBPs.
Gene ID	Chromosome Location	Exon	CDS Length(bp)	Protein(aa)	MW(Da)	pI	Predicted Localization	SP
TraesCS1A02G137800.3	1A:224802356-224827275	15	2841	946	107131	5.28	Nucleus	N
TraesCS1A02G192900.1	1A:348689891-348698082	13	2013	670	75229.6	4.98	Nucleus	N
TraesCS1A02G329200.2	1A:518015077-518021797	9	1950	649	70592.3	8.72	Nucleus	N
TraesCS1A02G432100.1	1A:584069722-584072287	2	2304	767	86329.1	5.12	Nucleus	N
TraesCS1A02G432600.1	1A:584345066-584355928	3	3543	1180	135975	6.35	Chloroplast, Nucleus	N
TraesCS1B02G149400.2	1B:222292655-222313898	13	2796	931	105294	5.25	Nucleus	N
TraesCS1B02G207800.1	1B:375812184-375817099	12	2583	860	95598.8	4.9	Nucleus	N
TraesCS1B02G342600.2	1B:571056026-571062675	9	1941	646	70342	8.73	Nucleus	N
TraesCS1B02G468200.1	1B:677616438-677634748	3	3837	1278	145832	6.11	Chloroplast, Nucleus	N
TraesCS1D02G132600.2	1D:158093363-158115447	13	2835	944	106539	5.25	Nucleus	N
TraesCS1D02G196500.1	1D:276498869-276504464	12	1695	564	64117.3	4.77	Nucleus	N
TraesCS1D02G196600.1	1D:276525851-276530821	11	2616	871	97028.4	4.94	Nucleus	N
TraesCS1D02G331300.1	1D:422051798-422058325	9	1941	646	70319	8.78	Nucleus	N
TraesCS1D02G441600.1	1D:486726236-486737476	3	4023	1340	152711	6.2	Nucleus	N
TraesCS1D02G441900.1	1D:486755102-486758811	2	3558	1185	136789	6.43	Chloroplast, Nucleus	N
TraesCS2A02G127200.3	2A:75137182-75142669	7	2247	748	79786.4	9.14	Nucleus	N
TraesCS2A02G246800.3	2A:362043105-362055121	32	3360	1119	130926	5.54	Nucleus	N
TraesCS2A02G248500.1	2A:371331553-371342578	12	2649	882	98116.1	5.09	Nucleus	N
TraesCS2A02G302200.2	2A:517810913-517815403	11	1611	536	59420.1	6.28	Nucleus	N
TraesCS2A02G340100.1	2A:574975983-574981007	7	1113	370	42002.7	5.98	Nucleus	N
TraesCS2A02G516100.1	2A:740006810-740010648	3	1113	370	42672.2	7.57	Nucleus	N
TraesCS2B02G149000.2	2B:115379498-115384919	7	2316	771	82479.7	9.07	Nucleus	N
TraesCS2B02G263500.4	2B:354072502-354084740	32	3360	1119	130986	5.54	Nucleus	N
TraesCS2B02G268700.1	2B:363914774-363926240	12	2655	884	98448.4	5.09	Nucleus	N
TraesCS2B02G318000.2	2B:453809195-453813696	11	1611	536	59388.2	6.36	Nucleus	N
TraesCS2B02G408400.1	2B:581448865-581451046	8	1296	431	48384.8	6.09	Nucleus	N
TraesCS2B02G544700.1	2B:741854453-741857920	3	1113	370	42773.3	7.25	Nucleus	N
TraesCS2D02G129600.2	2D:75391919-75396407	7	2316	771	82591.7	9.16	Nucleus	N
TraesCS2D02G249100.1	2D:294965329-294977343	32	3360	1119	130970	5.54	Nucleus	N
TraesCS2D02G250200.1	2D:298286058-298297400	12	2655	884	98415.4	5.09	Nucleus	N
TraesCS2D02G300900.2	2D:383292705-383297283	11	1611	536	59344	6.28	Nucleus	N
TraesCS2D02G517600.1	2D:608477275-608481252	3	1113	370	42614.2	7.57	Nucleus	N
TraesCS3A02G122900.1	3A:98826682-98836223	19	2388	795	88553.8	5.06	Nucleus	N
TraesCS3A02G201000.1	3A:334175703-334182692	17	1416	471	52961	5.79	Nucleus	N
TraesCS3A02G295900.1	3A:530177578-530194292	24	2637	878	102255	5.49	Nucleus	N
TraesCS3B02G142100.2	3B:129395106-129405469	19	2388	795	88473.6	5.01	Nucleus	N
TraesCS3B02G226300.4	3B:314348768-314357233	18	1353	450	50522.2	5.7	Nucleus	N
TraesCS3B02G341000.10	3B:547568616-547585322	24	2637	878	102366	5.45	Nucleus	N
TraesCS3D02G124600.3	3D:82740453-82752380	20	2493	830	92948.9	5.2	Nucleus	N
TraesCS3D02G202800.2	3D:250041284-250050638	18	1425	474	53143.2	5.7	Nucleus	N
TraesCS3D02G307100.14	3D:420806869-420824200	24	2778	925	107802	5.5	Nucleus	N
TraesCS4A02G038800.2	4A:31152123-31164656	15	3225	1074	118809	5.85	Nucleus	N
TraesCS4A02G139900.1	4A:212682119-212694647	13	2742	913	103465	5.9	Nucleus	N
TraesCS4A02G163000.1	4A:362065553-362113814	32	3354	1117	130730	5.58	Nucleus	N
TraesCS4A02G406600.1	4A:679273932-679277415	6	1101	366	41952.3	5.97	Nucleus	N
TraesCS4B02G148000.4	4B:211973412-211982329	13	2778	925	104843	5.91	Nucleus	N
TraesCS4B02G267000.2	4B:539503833-539515611	15	3225	1074	118757	5.76	Nucleus	N
TraesCS4B02G306100.1	4B:594872400-594875868	6	1101	366	41964.4	5.98	Nucleus	N
TraesCS4D02G153200.3	4D:191276016-191284659	13	2769	922	104448	5.9	Nucleus	N
TraesCS4D02G165800.1	4D:277370646-277424609	32	3360	1119	130900	5.58	Nucleus	N
TraesCS4D02G266600.2	4D:437290314-437303442	15	3225	1074	118950	5.81	Nucleus	N
TraesCS4D02G304300.1	4D:472519421-472522757	6	1101	366	41936.3	5.98	Nucleus	N
TraesCS5A02G027000.1	5A:22271939-22279701	13	2709	902	100040	5	Nucleus	N
TraesCS5A02G105900.1	5A:170833537-170863819	32	3360	1119	131145	5.74	Nucleus	N
TraesCS5A02G246000.3	5A:459333784-459340186	12	2889	962	105007	5.97	Nucleus	Y
TraesCS5A02G284200.1	5A:492030306-492035219	3	3108	1035	112215	5.05	Nucleus	N
TraesCS5B02G026200.1	5B:24917148-24924815	13	2709	902	100098	5.02	Nucleus	N
TraesCS5B02G111000.7	5B:163258855-163286825	32	3384	1127	132060	5.67	Nucleus	N
TraesCS5B02G243400.1	5B:423630034-423643396	13	2751	916	100819	6.01	Nucleus	Y
TraesCS5B02G282900.2	5B:467510858-467515705	3	3108	1035	112164	5.05	Nucleus	N
TraesCS5D02G034700.1	5D:33700274-33707975	13	2709	902	99940.2	5.02	Nucleus	N
TraesCS5D02G123300.4	5D:181607839-181633799	32	3384	1127	132103	5.67	Nucleus	N
TraesCS5D02G214000.1	5D:323581405-323585458	3	366	121	13278.2	5.4	Nucleus	N
TraesCS5D02G252600.2	5D:358540494-358553673	13	2718	905	99235.9	6.26	Nucleus	Y
TraesCS5D02G291500.2	5D:389109222-389114077	3	3111	1036	112118	5.14	Nucleus	N
TraesCS6A02G192600.1	6A:260425577-260435965	15	2943	980	109296	6.66	Nucleus	N
TraesCS6A02G203500.1	6A:346589821-346598940	6	1227	408	46028.9	5.85	Nucleus	N
TraesCS6A02G264800.1	6A:489220045-489225347	16	2205	734	81617.3	5.1	Nucleus	N
TraesCS6A02G357500.1	6A:587856141-587862468	12	3216	1071	116832	8.02	Nucleus	N
TraesCS6B02G223900.1	6B:337836434-337863976	7	1260	419	47428.5	5.74	Nucleus	N
TraesCS6B02G231700.4	6B:384814640-384823428	14	2955	984	109827	6.95	Nucleus	N
TraesCS6B02G291800.1	6B:525105470-525110758	15	2220	739	82481.3	5.41	Nucleus	N
TraesCS6B02G389500.1	6B:664289970-664296128	12	3210	1069	116457	8.01	Nucleus	N
TraesCS6D02G179700.1	6D:195479237-195488202	15	2934	977	108908	6.75	Nucleus	N
TraesCS6D02G187000.1	6D:249954088-249963079	6	1227	408	46002.8	5.85	Nucleus	N
TraesCS6D02G250100.1	6D:353353486-353358866	16	2220	739	82260.9	5.14	Nucleus	N
TraesCS6D02G339500.1	6D:438929255-438935176	11	3102	1033	112780	8.32	Nucleus	N
TraesCS7A02G147900.1	7A:100759659-100766451	11	2766	921	99760.5	9.55	Nucleus	N
TraesCS7A02G257700.1	7A:247256136-247273988	5	2331	776	86470.1	4.89	Nucleus	N
TraesCS7A02G258100.2	7A:248935541-248941025	4	3150	1049	115606	4.94	Nucleus	N
TraesCS7A02G258200.1	7A:249278100-249283833	4	3432	1143	125639	4.98	Nucleus	N
TraesCS7A02G282200.4	7A:307952963-307965596	11	2970	989	109130	6.74	Nucleus	N
TraesCS7A02G498400.1	7A:688960269-688968295	11	3183	1060	115459	5.89	Nucleus	N
TraesCS7B02G051400.2	7B:53645861-53652742	11	2820	939	101645	9.6	Nucleus	N
TraesCS7B02G154700.1	7B:206338784-206345002	4	2520	839	92951.9	4.83	Nucleus	N
TraesCS7B02G154800.1	7B:206511637-206517243	5	3363	1120	123857	5.18	Nucleus	N
TraesCS7B02G155500.1	7B:209641600-209647292	4	3282	1093	120538	4.83	Nucleus	N
TraesCS7B02G179000.2	7B:263104528-263116973	11	2982	993	109453	6.62	Nucleus	N
TraesCS7B02G405400.1	7B:673955432-673963147	11	3228	1075	117460	5.82	Nucleus	N
TraesCS7D02G125700.1	7D:78501750-78505146	6	1101	366	41953.4	6.1	Nucleus	N
TraesCS7D02G149800.1	7D:98637459-98644411	11	2814	937	101371	9.6	Nucleus	N
TraesCS7D02G237300.1	7D:201173505-201189240	14	978	325	36676.2	5.13	Nucleus	N
TraesCS7D02G258700.1	7D:234350311-234355377	4	2442	813	90350.9	4.75	Nucleus	N
TraesCS7D02G258900.1	7D:234556194-234561777	4	3177	1058	116813	4.97	Nucleus	N
TraesCS7D02G259000.1	7D:234650332-234656055	4	3495	1164	128229	4.94	Nucleus	N
TraesCS7D02G280800.4	7D:274688548-274703425	11	2979	992	109207	6.83	Nucleus	N
TraesCS7D02G485600.1	7D:596003520-596011062	11	3198	1065	116215	5.96	Nucleus	N
Notes: Y: The sequence has signal peptide; N: The sequence has no signal peptide.
