# Supplementary material for: Genome-wide identification and characterization of UBP gene family in wheat (Triticum aestivum L.)
Source: PeerJ. 2021 Jun 15;9:e11594. doi: 10.7717/peerj.11594 (PMC8212830; doi:10.7717/peerj.11594)
Supplement: Supplemental Information 4 [file peerj-09-11594-s004.xlsx]

## Sheet: Sheet1
Gene Pairs	Ka	Ks	Ka/Ks ratio	Date (Mya)
TraesCS1A02G192900.1-TraesCS1B02G207800.1	0.586	0.947	0.619	52.015
TraesCS1A02G192900.1-TraesCS1D02G196500.1	0.096	0.138	0.697	7.6
TraesCS1A02G329200.2-TraesCS1B02G342600.2	0.01	0.068	0.139	3.755
TraesCS1A02G329200.2-TraesCS1D02G331300.1	0.01	0.054	0.176	2.971
TraesCS1A02G432100.1-TraesCS1B02G468200.1	0.142	0.357	0.399	19.6
TraesCS1A02G432100.1-TraesCS1D02G441600.1	0.136	0.345	0.394	18.958
TraesCS1B02G149400.2-TraesCS1D02G132600.2	0.006	0.029	0.213	1.567
TraesCS1B02G207800.1-TraesCS1D02G196500.1	0.388	0.688	0.563	37.827
TraesCS1B02G342600.2-TraesCS1D02G331300.1	0.01	0.068	0.14	3.752
TraesCS1B02G468200.1-TraesCS1D02G441600.1	0.107	0.261	0.409	14.343
TraesCS1D02G196500.1-TraesCS1D02G196600.1	0.381	0.737	0.517	40.492
TraesCS2A02G127200.3-TraesCS2B02G149000.2	0.038	0.092	0.41	5.073
TraesCS2A02G127200.3-TraesCS2D02G129600.2	0.031	0.084	0.372	4.599
TraesCS2A02G246800.3-TraesCS2D02G249100.1	0.001	0.026	0.029	1.429
TraesCS2A02G248500.1-TraesCS2D02G250200.1	0.006	0.028	0.226	1.559
TraesCS2A02G302200.2-TraesCS2B02G318000.2	0.008	0.041	0.202	2.231
TraesCS2A02G302200.2-TraesCS2D02G300900.2	0.013	0.059	0.216	3.234
TraesCS2A02G516100.1-TraesCS2B02G544700.1	0.011	0.164	0.068	9.024
TraesCS2A02G516100.1-TraesCS2D02G517600.1	0.011	0.119	0.089	6.551
TraesCS2B02G149000.2-TraesCS2D02G129600.2	0.018	0.061	0.292	3.364
TraesCS2B02G318000.2-TraesCS2D02G300900.2	0.013	0.053	0.239	2.923
TraesCS2B02G544700.1-TraesCS2D02G517600.1	0.012	0.136	0.091	7.467
TraesCS3A02G122900.1-TraesCS3B02G142100.2	0.025	0.147	0.167	8.096
TraesCS3A02G122900.1-TraesCS3D02G124600.3	0.008	0.052	0.152	2.839
TraesCS3B02G142100.2-TraesCS3D02G124600.3	0.022	0.12	0.182	6.605
TraesCS4A02G406600.1-TraesCS4B02G306100.1	0.007	0.092	0.075	5.061
TraesCS4A02G406600.1-TraesCS4D02G304300.1	0.008	0.073	0.112	3.998
TraesCS4B02G267000.2-TraesCS4D02G266600.2	0.008	0.055	0.149	2.996
TraesCS4B02G306100.1-TraesCS4D02G304300.1	0.001	0.054	0.021	2.962
TraesCS5A02G027000.1-TraesCS5B02G026200.1	0.007	0.032	0.225	1.777
TraesCS5A02G027000.1-TraesCS5D02G034700.1	0.004	0.019	0.201	1.057
TraesCS5A02G246000.3-TraesCS5B02G243400.1	0.045	0.081	0.557	4.425
TraesCS5A02G246000.3-TraesCS5D02G252600.2	0.036	0.069	0.524	3.768
TraesCS5A02G284200.1-TraesCS5B02G282900.2	0.012	0.066	0.185	3.605
TraesCS5A02G284200.1-TraesCS5D02G291500.2	0.014	0.091	0.157	4.989
TraesCS5A02G284200.1-TraesCS7A02G258200.1	0.563	1.245	0.452	68.418
TraesCS5B02G026200.1-TraesCS5D02G034700.1	0.006	0.036	0.177	1.957
TraesCS5B02G243400.1-TraesCS5D02G252600.2	0.032	0.077	0.408	4.249
TraesCS5B02G282900.2-TraesCS5D02G291500.2	0.015	0.081	0.181	4.463
TraesCS6A02G264800.1-TraesCS6B02G291800.1	0.02	0.07	0.28	3.847
TraesCS6A02G264800.1-TraesCS6D02G250100.1	0.008	0.05	0.164	2.767
TraesCS6A02G357500.1-TraesCS6B02G389500.1	0.035	0.067	0.529	3.664
TraesCS6A02G357500.1-TraesCS6D02G339500.1	0.033	0.075	0.437	4.104
TraesCS6B02G291800.1-TraesCS6D02G250100.1	0.017	0.064	0.261	3.524
TraesCS6B02G389500.1-TraesCS6D02G339500.1	0.022	0.067	0.331	3.66
TraesCS7A02G147900.1-TraesCS7B02G051400.2	0.024	0.096	0.25	5.277
TraesCS7A02G147900.1-TraesCS7D02G149800.1	0.018	0.077	0.23	4.233
TraesCS7A02G257700.1-TraesCS7B02G154700.1	0.029	0.029	1.001	1.611
TraesCS7A02G257700.1-TraesCS7D02G258700.1	0.032	0.035	0.928	1.905
TraesCS7A02G258100.2-TraesCS7D02G258900.1	0.015	0.026	0.594	1.43
TraesCS7A02G282200.4-TraesCS7D02G280800.4	0.01	0.028	0.37	1.526
TraesCS7A02G498400.1-TraesCS7D02G485600.1	0.014	0.05	0.288	2.739
TraesCS7B02G051400.2-TraesCS7D02G149800.1	0.022	0.063	0.35	3.436
TraesCS7B02G154700.1-TraesCS7D02G258700.1	0.029	0.027	1.09	1.48
TraesCS7B02G154800.1-TraesCS7D02G258900.1	0.019	0.033	0.59	1.805
TraesCS7D02G258900.1-TraesCS7D02G259000.1	0.072	0.113	0.64	6.204
TraesCS1A02G329200.2-LOC_Os05g43480.1	0.148	0.593	0.249	32.593
TraesCS1B02G342600.2-LOC_Os05g43480.1	0.145	0.576	0.251	31.672
TraesCS1D02G331300.1-LOC_Os05g43480.1	0.142	0.598	0.237	32.866
TraesCS2A02G127200.3-LOC_Os07g46660.1	0.169	0.65	0.26	35.703
TraesCS2A02G340100.1-LOC_Os02g36400.1	0.143	1.125	0.127	61.825
TraesCS2A02G340100.1-LOC_Os04g37950.1	0.014	0.45	0.032	24.709
TraesCS2B02G149000.2-LOC_Os07g46660.1	0.184	0.607	0.303	33.331
TraesCS2D02G129600.2-LOC_Os07g46660.1	0.185	0.658	0.281	36.13
TraesCS3A02G122900.1-LOC_Os01g08200.1	0.069	0.409	0.168	22.478
TraesCS3B02G142100.2-LOC_Os01g08200.1	0.059	0.432	0.137	23.758
TraesCS3D02G124600.3-LOC_Os01g08200.1	0.067	0.414	0.162	22.724
TraesCS3D02G202800.2-LOC_Os01g36930.1	0.038	0.593	0.064	32.573
TraesCS4A02G406600.1-LOC_Os03g09080.1	0.047	0.516	0.09	28.373
TraesCS4B02G306100.1-LOC_Os03g09080.1	0.046	0.534	0.087	29.337
TraesCS4D02G304300.1-LOC_Os03g09080.1	0.048	0.483	0.099	26.55
TraesCS5A02G027000.1-LOC_Os12g42600.1	0.126	0.582	0.216	32
TraesCS5A02G246000.3-LOC_Os08g37350.1	0.352	0.969	0.363	53.267
TraesCS5A02G246000.3-LOC_Os09g28940.1	0.255	0.511	0.498	28.077
TraesCS5A02G284200.1-LOC_Os08g41530.1	0.608	1.333	0.456	73.254
TraesCS5A02G284200.1-LOC_Os09g32740.1	0.152	0.54	0.282	29.652
TraesCS5B02G026200.1-LOC_Os12g42600.1	0.124	0.573	0.217	31.497
TraesCS5B02G243400.1-LOC_Os08g37350.1	0.37	0.936	0.396	51.408
TraesCS5B02G243400.1-LOC_Os09g28940.1	0.273	0.508	0.537	27.897
TraesCS5B02G282900.2-LOC_Os08g41530.1	0.61	1.33	0.458	73.08
TraesCS5B02G282900.2-LOC_Os09g32740.1	0.154	0.564	0.272	31.013
TraesCS5D02G034700.1-LOC_Os12g42600.1	0.125	0.581	0.216	31.897
TraesCS5D02G252600.2-LOC_Os08g37350.1	0.361	1.054	0.342	57.892
TraesCS5D02G252600.2-LOC_Os09g28940.1	0.253	0.493	0.513	27.099
TraesCS5D02G291500.2-LOC_Os08g41530.1	0.581	1.282	0.453	70.434
TraesCS5D02G291500.2-LOC_Os09g32740.1	0.149	0.538	0.276	29.563
TraesCS6A02G357500.1-LOC_Os02g55180.1	0.361	0.69	0.523	37.915
TraesCS6A02G357500.1-LOC_Os06g08530.1	0.385	1.035	0.372	56.893
TraesCS6B02G389500.1-LOC_Os02g55180.1	0.344	0.773	0.445	42.491
TraesCS6B02G389500.1-LOC_Os06g08530.1	0.391	1.08	0.362	59.349
TraesCS6D02G187000.1-LOC_Os02g36400.1	0.129	0.609	0.212	33.479
TraesCS6D02G339500.1-LOC_Os02g55180.1	0.335	0.793	0.422	43.584
TraesCS6D02G339500.1-LOC_Os06g08530.1	0.391	1.017	0.384	55.906
TraesCS7A02G147900.1-LOC_Os02g55180.1	0.359	0.978	0.367	53.714
TraesCS7A02G147900.1-LOC_Os06g08530.1	0.215	0.662	0.325	36.4
TraesCS7A02G257700.1-LOC_Os08g41530.1	0.489	0.761	0.643	41.817
TraesCS7A02G498400.1-LOC_Os06g44380.1	0.234	0.598	0.391	32.85
TraesCS7B02G051400.2-LOC_Os02g55180.1	0.361	1.01	0.357	55.468
TraesCS7B02G051400.2-LOC_Os06g08530.1	0.218	0.632	0.345	34.7
TraesCS7B02G154700.1-LOC_Os08g41530.1	0.503	0.771	0.652	42.388
TraesCS7D02G149800.1-LOC_Os02g55180.1	0.363	0.954	0.381	52.398
TraesCS7D02G149800.1-LOC_Os06g08530.1	0.216	0.595	0.363	32.714
TraesCS7D02G258700.1-LOC_Os08g41530.1	0.511	0.822	0.621	45.163
TraesCS7D02G485600.1-LOC_Os06g44380.1	0.232	0.592	0.392	32.521
