# Supplementary material for: Genome-wide identification and characterization of UBP gene family in wheat (Triticum aestivum L.)
Source: PeerJ. 2021 Jun 15;9:e11594. doi: 10.7717/peerj.11594 (PMC8212830; doi:10.7717/peerj.11594)
Supplement: Supplemental Information 5 [file peerj-09-11594-s005.xlsx]

## Sheet: Sheet1
Specie	Assembly version	Website
Arabidopsis thaliana	GCA_000001735.2	https://www.ebi.ac.uk/ena/browser/view/GCA_000001735.1
Oryza sativa	Os-Nipponbare-Reference-IRGSP-1.0	http://rice.plantbiology.msu.edu/index.shtml
Triticum aestivum	GCA_900519105.1	https://www.ebi.ac.uk/ena/browser/view/GCA_900519105.1
Instrument	Company	Model	City	Country
Artificial growth chamber	PHCbi	MLR-352H-PC	Osaka	Japan
PCR amplification instrument	Eppendorf	Mastercycler® nexus GSX1	Hamburg	Germany
Real-time PCR amplification and detection instrument	Roche	LightCycler® 480 Instrument II	Basel	Switzerland
Reagent	Company	Cat No.	City	Country
Plant RNA Kit R6827	Omega Bio-tek	R6827-02	Norcross, GA	USA
ReverTra Ace -α-	TOYOBO	FSK-101	Osaka	Japan
Hieff® qPCR SYBR Green Master Mix (Low Rox Plus)	Yeasen Biotech	11202ES03	Shanghai	China
FastDigest PacI	Thermo Fisher Scientific	FD2204	Waltham, MA	USA
FastDigest NotI	Thermo Fisher Scientific	FD0593	Waltham, MA	USA
FastDigest MluI	Thermo Fisher Scientific	FD0564	Waltham, MA	USA
BcuI (SpeI)	Thermo Fisher Scientific	ER1251	Waltham, MA	USA
PauI (BssHII)	Thermo Fisher Scientific	ER1091	Waltham, MA	USA
RiboMAXTM Large Scale RNA Production Systems-T7	Promega	P1300	Madison, WI	USA
