# Supplementary material for: Genome-wide identification and characterization of UBP gene family in wheat (Triticum aestivum L.)
Source: PeerJ. 2021 Jun 15;9:e11594. doi: 10.7717/peerj.11594 (PMC8212830; doi:10.7717/peerj.11594)
Supplement: Supplemental Information 6 [file peerj-09-11594-s006.xlsx]

## Sheet: All elements
gene	name	sequence	start	length	strand	function
TraesCS1A02G137800.3	AAGAA-motif	GAAAGAA	471	7	+
TraesCS1A02G137800.3	AAGAA-motif	GAAAGAA	1741	7	-
TraesCS1A02G137800.3	A-box	CCGTCC	1995	6	+	cis-acting regulatory element
TraesCS1A02G137800.3	ABRE	ACGTG	1944	5	-	cis-acting element involved in the abscisic acid responsiveness
TraesCS1A02G137800.3	AT~TATA-box	TATATA	1926	6	-
TraesCS1A02G137800.3	AT~TATA-box	TATATA	1928	6	-
TraesCS1A02G137800.3	box S	AGCCACC	124	7	+
TraesCS1A02G137800.3	CAAT-box	CAAAT	86	5	-	common cis-acting element in promoter and enhancer regions
TraesCS1A02G137800.3	CAAT-box	CCAAT	345	5	+	common cis-acting element in promoter and enhancer regions
TraesCS1A02G137800.3	CAAT-box	CAAT	346	4	+
TraesCS1A02G137800.3	CAAT-box	CCAAT	358	5	+	common cis-acting element in promoter and enhancer regions
TraesCS1A02G137800.3	CAAT-box	CAAT	359	4	+
TraesCS1A02G137800.3	CAAT-box	CAAT	429	4	-
TraesCS1A02G137800.3	CAAT-box	CAAT	652	4	+
TraesCS1A02G137800.3	CAAT-box	CAAT	811	4	-
TraesCS1A02G137800.3	CAAT-box	CCAAT	968	5	+	common cis-acting element in promoter and enhancer regions
TraesCS1A02G137800.3	CAAT-box	CAAT	969	4	+
TraesCS1A02G137800.3	CAAT-box	CAAT	975	4	-
TraesCS1A02G137800.3	CAAT-box	CAAAT	1082	5	+	common cis-acting element in promoter and enhancer regions
TraesCS1A02G137800.3	CAAT-box	CAAAT	1090	5	+	common cis-acting element in promoter and enhancer regions
TraesCS1A02G137800.3	CAAT-box	CAAAT	1093	5	-	common cis-acting element in promoter and enhancer regions
TraesCS1A02G137800.3	CAAT-box	CAAAT	1154	5	-	common cis-acting element in promoter and enhancer regions
TraesCS1A02G137800.3	CAAT-box	CCAAT	1280	5	-	common cis-acting element in promoter and enhancer regions
TraesCS1A02G137800.3	CAAT-box	CAAAT	1409	5	-	common cis-acting element in promoter and enhancer regions
TraesCS1A02G137800.3	CAAT-box	CAAAT	1460	5	-	common cis-acting element in promoter and enhancer regions
TraesCS1A02G137800.3	CAAT-box	CAAAT	1635	5	+	common cis-acting element in promoter and enhancer regions
TraesCS1A02G137800.3	CAAT-box	CAAAT	1648	5	-	common cis-acting element in promoter and enhancer regions
TraesCS1A02G137800.3	CAAT-box	CAAT	1701	4	+
TraesCS1A02G137800.3	CAAT-box	CAAAT	1784	5	-	common cis-acting element in promoter and enhancer regions
TraesCS1A02G137800.3	CAAT-box	CAAT	1834	4	-
TraesCS1A02G137800.3	CARE	CAACTCAC	1622	8	-
TraesCS1A02G137800.3	CAT-box	GCCACT	1261	6	-	cis-acting regulatory element related to meristem expression
TraesCS1A02G137800.3	CAT-box	GCCACT	1396	6	+	cis-acting regulatory element related to meristem expression
TraesCS1A02G137800.3	CCAAT-box	CAACGG	1966	6	-	MYBHv1 binding site
TraesCS1A02G137800.3	CCGTCC motif	CCGTCC	1995	6	+
TraesCS1A02G137800.3	CCGTCC-box	CCGTCC	1995	6	+
TraesCS1A02G137800.3	DRE1	ACCGAGA	1750	7	+
TraesCS1A02G137800.3	ERE	ATTTTAAA	1638	8	+
TraesCS1A02G137800.3	ERE	ATTTTAAA	1842	8	-
TraesCS1A02G137800.3	GATA-motif	AAGGATAAGG	1311	9	-	part of a light responsive element
TraesCS1A02G137800.3	G-Box	CACGTT	1944	6	+	cis-acting regulatory element involved in light responsiveness
TraesCS1A02G137800.3	GC-motif	CCCCCG	1402	6	+	enhancer-like element involved in anoxic specific inducibility
TraesCS1A02G137800.3	GT1-motif	GGTTAA	1024	6	+	light responsive element
TraesCS1A02G137800.3	LTR	CCGAAA	469	6	+	cis-acting element involved in low-temperature responsiveness
TraesCS1A02G137800.3	MBS	CAACTG	1040	6	+	MYB binding site involved in drought-inducibility
TraesCS1A02G137800.3	MRE	AACCTAA	289	7	-	MYB binding site involved in light responsiveness
TraesCS1A02G137800.3	Myb	CAACTG	1040	6	+
TraesCS1A02G137800.3	MYB	TAACCA	41	6	+
TraesCS1A02G137800.3	MYB	CAACAG	264	6	-
TraesCS1A02G137800.3	MYB	CAACCA	750	6	+
TraesCS1A02G137800.3	MYB	TAACCA	779	6	+
TraesCS1A02G137800.3	MYB	TAACCA	1023	6	-
TraesCS1A02G137800.3	MYB recognition site	CCGTTG	1966	6	+
TraesCS1A02G137800.3	Myb-binding site	CAACAG	264	6	-
TraesCS1A02G137800.3	MYB-like sequence	TAACCA	41	6	+
TraesCS1A02G137800.3	MYB-like sequence	TAACCA	779	6	+
TraesCS1A02G137800.3	MYB-like sequence	TAACCA	1023	6	-
TraesCS1A02G137800.3	MYC	CATTTG	1408	6	+
TraesCS1A02G137800.3	MYC	CATTTG	1647	6	+
TraesCS1A02G137800.3	P-box	CCTTTTG	26	7	+	gibberellin-responsive element
TraesCS1A02G137800.3	STRE	AGGGG	1130	5	-
TraesCS1A02G137800.3	STRE	AGGGG	1339	5	-
TraesCS1A02G137800.3	TATA-box	TATA	333	4	+	core promoter element around -30 of transcription start
TraesCS1A02G137800.3	TATA-box	TACAAAA	914	7	-	core promoter element around -30 of transcription start
TraesCS1A02G137800.3	TATA-box	TATAA	1370	5	-	core promoter element around -30 of transcription start
TraesCS1A02G137800.3	TATA-box	TATA	1371	4	-	core promoter element around -30 of transcription start
TraesCS1A02G137800.3	TATA-box	ATATAT	1437	6	-	core promoter element around -30 of transcription start
TraesCS1A02G137800.3	TATA-box	TATA	1438	4	-	core promoter element around -30 of transcription start
TraesCS1A02G137800.3	TATA-box	TACAAAA	1448	7	-	core promoter element around -30 of transcription start
TraesCS1A02G137800.3	TATA-box	TATACA	1463	6	-	core promoter element around -30 of transcription start
TraesCS1A02G137800.3	TATA-box	TATA	1465	4	-	core promoter element around -30 of transcription start
TraesCS1A02G137800.3	TATA-box	ATATAT	1496	6	-	core promoter element around -30 of transcription start
TraesCS1A02G137800.3	TATA-box	TATA	1497	4	-	core promoter element around -30 of transcription start
TraesCS1A02G137800.3	TATA-box	taTATAAAtc	1924	9	-	core promoter element around -30 of transcription start
TraesCS1A02G137800.3	TATA-box	ATATAT	1925	6	-	core promoter element around -30 of transcription start
TraesCS1A02G137800.3	TATA-box	TATATA	1926	6	-	core promoter element around -30 of transcription start
TraesCS1A02G137800.3	TATA-box	ATATAT	1927	6	-	core promoter element around -30 of transcription start
TraesCS1A02G137800.3	TATA-box	TATATA	1928	6	-	core promoter element around -30 of transcription start
TraesCS1A02G137800.3	TATA-box	TATA	1930	4	-	core promoter element around -30 of transcription start
TraesCS1A02G137800.3	TATC-box	TATCCCA	1729	7	+	cis-acting element involved in gibberellin-responsiveness
TraesCS1A02G137800.3	TCA	TCATCTTCAT	1500	10	-
TraesCS1A02G137800.3	TCA-element	TCAGAAGAGG	450	9	-	cis-acting element involved in salicylic acid responsiveness
TraesCS1A02G137800.3	TCT-motif	TCTTAC	1746	6	+	part of a light responsive element
TraesCS1A02G137800.3	TGA-element	AACGAC	645	6	-	auxin-responsive element
TraesCS1A02G137800.3	Unnamed__1	CGTGG	782	5	-
TraesCS1A02G137800.3	Unnamed__1	CGTGG	1174	5	+
TraesCS1A02G137800.3	Unnamed__1	CGTGG	1602	5	+
TraesCS1A02G137800.3	Unnamed__4	CTCC	7	4	+
TraesCS1A02G137800.3	Unnamed__4	CTCC	418	4	+
TraesCS1A02G137800.3	Unnamed__4	CTCC	688	4	-
TraesCS1A02G137800.3	Unnamed__4	CTCC	707	4	+
TraesCS1A02G137800.3	Unnamed__4	CTCC	819	4	-
TraesCS1A02G137800.3	Unnamed__4	CTCC	873	4	+
TraesCS1A02G137800.3	Unnamed__4	CTCC	956	4	+
TraesCS1A02G137800.3	Unnamed__4	CTCC	1014	4	+
TraesCS1A02G137800.3	Unnamed__4	CTCC	1235	4	+
TraesCS1A02G137800.3	Unnamed__4	CTCC	1309	4	+
TraesCS1A02G137800.3	Unnamed__4	CTCC	1400	4	+
TraesCS1A02G137800.3	Unnamed__4	CTCC	1818	4	+
TraesCS1A02G137800.3	Unnamed__4	CTCC	1879	4	+
TraesCS1A02G137800.3	Unnamed__4	CTCC	1887	4	+
TraesCS1A02G137800.3	Unnamed__4	CTCC	1960	4	+
TraesCS1A02G137800.3	Unnamed__4	CTCC	1973	4	+
TraesCS1A02G137800.3	Unnamed__6	taTAAATATct	1923	10	-
TraesCS1A02G137800.3	W box	TTGACC	812	6	+
TraesCS1A02G137800.3	W box	TTGACC	1098	6	-
TraesCS1A02G137800.3		motif_sequence	5	4	+	short_function
TraesCS1A02G137800.3		motif_sequence	22	4	+	short_function
TraesCS1A02G137800.3		motif_sequence	436	4	+	short_function
TraesCS1A02G137800.3		motif_sequence	445	4	+	short_function
TraesCS1A02G137800.3		motif_sequence	451	4	+	short_function
TraesCS1A02G137800.3		motif_sequence	552	4	+	short_function
TraesCS1A02G137800.3		motif_sequence	623	4	+	short_function
TraesCS1A02G137800.3		motif_sequence	677	4	+	short_function
TraesCS1A02G137800.3		motif_sequence	679	4	-	short_function
TraesCS1A02G137800.3		motif_sequence	722	4	+	short_function
TraesCS1A02G137800.3		motif_sequence	822	4	-	short_function
TraesCS1A02G137800.3		motif_sequence	899	4	+	short_function
TraesCS1A02G137800.3		motif_sequence	998	4	-	short_function
TraesCS1A02G137800.3		motif_sequence	1210	4	-	short_function
TraesCS1A02G137800.3		motif_sequence	1489	4	-	short_function
TraesCS1A02G137800.3		motif_sequence	1502	4	-	short_function
TraesCS1A02G137800.3		motif_sequence	1541	4	+	short_function
TraesCS1A02G137800.3		motif_sequence	1606	4	-	short_function
TraesCS1A02G137800.3		motif_sequence	1793	4	-	short_function
TraesCS1A02G137800.3		motif_sequence	1955	4	+	short_function
TraesCS1A02G192900.1	AAGAA-motif	GAAAGAA	472	7	-
TraesCS1A02G192900.1	A-box	CCGTCC	1988	6	-	cis-acting regulatory element
TraesCS1A02G192900.1	ABRE	CACGTG	36	6	+	cis-acting element involved in the abscisic acid responsiveness
TraesCS1A02G192900.1	ABRE	ACGTG	37	5	+	cis-acting element involved in the abscisic acid responsiveness
TraesCS1A02G192900.1	ABRE	ACGTG	214	5	-	cis-acting element involved in the abscisic acid responsiveness
TraesCS1A02G192900.1	ABRE	ACGTG	260	5	+	cis-acting element involved in the abscisic acid responsiveness
TraesCS1A02G192900.1	ABRE	CACGTG	676	6	+	cis-acting element involved in the abscisic acid responsiveness
TraesCS1A02G192900.1	ABRE	ACGTG	677	5	+	cis-acting element involved in the abscisic acid responsiveness
TraesCS1A02G192900.1	ABRE	ACGTG	1134	5	-	cis-acting element involved in the abscisic acid responsiveness
TraesCS1A02G192900.1	ABRE	ACGTG	1279	5	+	cis-acting element involved in the abscisic acid responsiveness
TraesCS1A02G192900.1	ACE	CTAACGTATT	212	9	-	cis-acting element involved in light responsiveness
TraesCS1A02G192900.1	ARE	AAACCA	134	6	-	cis-acting regulatory element essential for the anaerobic induction
TraesCS1A02G192900.1	ARE	AAACCA	1375	6	+	cis-acting regulatory element essential for the anaerobic induction
TraesCS1A02G192900.1	as-1	TGACG	498	5	-
TraesCS1A02G192900.1	as-1	TGACG	845	5	-
TraesCS1A02G192900.1	as-1	TGACG	1136	5	-
TraesCS1A02G192900.1	as-1	TGACG	1154	5	-
TraesCS1A02G192900.1	AT~TATA-box	TATATA	1033	6	-
TraesCS1A02G192900.1	ATCT-motif	AATCTAATCC	1145	10	+	part of a conserved DNA module involved in light responsiveness
TraesCS1A02G192900.1	Box 4	ATTAAT	1746	6	-	part of a conserved DNA module involved in light responsiveness
TraesCS1A02G192900.1	CAAT-box	CCAAT	69	5	-	common cis-acting element in promoter and enhancer regions
TraesCS1A02G192900.1	CAAT-box	CAAT	169	4	-
TraesCS1A02G192900.1	CAAT-box	CCAAT	183	5	+	common cis-acting element in promoter and enhancer regions
TraesCS1A02G192900.1	CAAT-box	CAAT	184	4	+
TraesCS1A02G192900.1	CAAT-box	CAAT	388	4	+
TraesCS1A02G192900.1	CAAT-box	CAAT	404	4	+
TraesCS1A02G192900.1	CAAT-box	CAAAT	486	5	-	common cis-acting element in promoter and enhancer regions
TraesCS1A02G192900.1	CAAT-box	CAAT	531	4	+
TraesCS1A02G192900.1	CAAT-box	CAAT	554	4	+
TraesCS1A02G192900.1	CAAT-box	CAAAT	571	5	+	common cis-acting element in promoter and enhancer regions
TraesCS1A02G192900.1	CAAT-box	CAAT	728	4	-
TraesCS1A02G192900.1	CAAT-box	CAAT	830	4	+
TraesCS1A02G192900.1	CAAT-box	CAAAT	848	5	+	common cis-acting element in promoter and enhancer regions
TraesCS1A02G192900.1	CAAT-box	CAAT	866	4	+
TraesCS1A02G192900.1	CAAT-box	CCAAT	912	5	-	common cis-acting element in promoter and enhancer regions
TraesCS1A02G192900.1	CAAT-box	CAAT	958	4	-
TraesCS1A02G192900.1	CAAT-box	CAAT	1017	4	-
TraesCS1A02G192900.1	CAAT-box	CAAT	1144	4	+
TraesCS1A02G192900.1	CAAT-box	CAAAT	1164	5	+	common cis-acting element in promoter and enhancer regions
TraesCS1A02G192900.1	CAAT-box	CAAAT	1186	5	-	common cis-acting element in promoter and enhancer regions
TraesCS1A02G192900.1	CAAT-box	CAAAT	1196	5	-	common cis-acting element in promoter and enhancer regions
TraesCS1A02G192900.1	CAAT-box	CAAAT	1257	5	+	common cis-acting element in promoter and enhancer regions
TraesCS1A02G192900.1	CAAT-box	CAAAT	1287	5	+	common cis-acting element in promoter and enhancer regions
TraesCS1A02G192900.1	CAAT-box	CAAT	1478	4	-
TraesCS1A02G192900.1	CAAT-box	CAAT	1523	4	+
TraesCS1A02G192900.1	CAAT-box	CCAAT	1567	5	+	common cis-acting element in promoter and enhancer regions
TraesCS1A02G192900.1	CAAT-box	CAAT	1568	4	+
TraesCS1A02G192900.1	CAAT-box	CAAT	1576	4	-
TraesCS1A02G192900.1	CAAT-box	CAAT	1617	4	-
TraesCS1A02G192900.1	CAAT-box	CAAT	1909	4	-
TraesCS1A02G192900.1	CAAT-box	CAAAT	1937	5	+	common cis-acting element in promoter and enhancer regions
TraesCS1A02G192900.1	CCGTCC motif	CCGTCC	1988	6	-
TraesCS1A02G192900.1	CCGTCC-box	CCGTCC	1988	6	-
TraesCS1A02G192900.1	CGTCA-motif	CGTCA	498	5	+	cis-acting regulatory element involved in the MeJA-responsiveness
TraesCS1A02G192900.1	CGTCA-motif	CGTCA	845	5	+	cis-acting regulatory element involved in the MeJA-responsiveness
TraesCS1A02G192900.1	CGTCA-motif	CGTCA	1136	5	+	cis-acting regulatory element involved in the MeJA-responsiveness
TraesCS1A02G192900.1	CGTCA-motif	CGTCA	1154	5	+	cis-acting regulatory element involved in the MeJA-responsiveness
TraesCS1A02G192900.1	CTAG-motif	ACTAGCAGAA	1083	9	-
TraesCS1A02G192900.1	DRE core	GCCGAC	1590	6	-
TraesCS1A02G192900.1	DRE1	ACCGAGA	1307	7	-
TraesCS1A02G192900.1	ERE	ATTTTAAA	1506	8	+
TraesCS1A02G192900.1	G-Box	CACGTG	36	6	+	cis-acting regulatory element involved in light responsiveness
TraesCS1A02G192900.1	G-Box	CACGTT	214	6	+	cis-acting regulatory element involved in light responsiveness
TraesCS1A02G192900.1	G-Box	CACGTG	676	6	+	cis-acting regulatory element involved in light responsiveness
TraesCS1A02G192900.1	G-Box	CACGTT	1278	6	-	cis-acting regulatory element involved in light responsiveness
TraesCS1A02G192900.1	G-box	CACGTG	36	6	+	cis-acting regulatory element involved in light responsiveness
TraesCS1A02G192900.1	G-box	CACGTC	259	6	-	cis-acting regulatory element involved in light responsiveness
TraesCS1A02G192900.1	G-box	CACGTG	676	6	+	cis-acting regulatory element involved in light responsiveness
TraesCS1A02G192900.1	G-box	CACGTC	1134	6	+	cis-acting regulatory element involved in light responsiveness
TraesCS1A02G192900.1	GC-motif	CCCCCG	222	6	+	enhancer-like element involved in anoxic specific inducibility
TraesCS1A02G192900.1	I-box	cCATATCCAAT	69	10	-	part of a light responsive element
TraesCS1A02G192900.1	MBS	CAACTG	1647	6	+	MYB binding site involved in drought-inducibility
TraesCS1A02G192900.1	MRE	AACCTAA	708	7	+	MYB binding site involved in light responsiveness
TraesCS1A02G192900.1	Myb	CAACTG	1647	6	+
TraesCS1A02G192900.1	MYC	CATGTG	715	6	+
TraesCS1A02G192900.1	MYC	CATTTG	848	6	-
TraesCS1A02G192900.1	MYC	CATTTG	1185	6	+
TraesCS1A02G192900.1	O2-site	GATGATGTGG	13	9	+	cis-acting regulatory element involved in zein metabolism regulation
TraesCS1A02G192900.1	Sp1	GGGCGG	966	6	+	light responsive element
TraesCS1A02G192900.1	STRE	AGGGG	860	5	-
TraesCS1A02G192900.1	STRE	AGGGG	1361	5	+
TraesCS1A02G192900.1	TATA-box	TATA	228	4	+	core promoter element around -30 of transcription start
TraesCS1A02G192900.1	TATA-box	TATA	743	4	+	core promoter element around -30 of transcription start
TraesCS1A02G192900.1	TATA-box	ATTATA	832	6	+	core promoter element around -30 of transcription start
TraesCS1A02G192900.1	TATA-box	TATAA	833	5	-	core promoter element around -30 of transcription start
TraesCS1A02G192900.1	TATA-box	TATA	834	4	+	core promoter element around -30 of transcription start
TraesCS1A02G192900.1	TATA-box	TATACA	922	6	-	core promoter element around -30 of transcription start
TraesCS1A02G192900.1	TATA-box	TATA	924	4	+	core promoter element around -30 of transcription start
TraesCS1A02G192900.1	TATA-box	ATATAT	1032	6	-	core promoter element around -30 of transcription start
TraesCS1A02G192900.1	TATA-box	TATATA	1033	6	-	core promoter element around -30 of transcription start
TraesCS1A02G192900.1	TATA-box	TATA	1035	4	-	core promoter element around -30 of transcription start
TraesCS1A02G192900.1	TATA-box	ATATAT	1167	6	-	core promoter element around -30 of transcription start
TraesCS1A02G192900.1	TATA-box	TATA	1168	4	-	core promoter element around -30 of transcription start
TraesCS1A02G192900.1	TATA-box	TATA	1354	4	-	core promoter element around -30 of transcription start
TraesCS1A02G192900.1	TATA-box	ATTATA	1498	6	+	core promoter element around -30 of transcription start
TraesCS1A02G192900.1	TATA-box	TATAA	1499	5	-	core promoter element around -30 of transcription start
TraesCS1A02G192900.1	TATA-box	TATA	1500	4	-	core promoter element around -30 of transcription start
TraesCS1A02G192900.1	TATA-box	TATA	1673	4	-	core promoter element around -30 of transcription start
TraesCS1A02G192900.1	TATA-box	ccTATAAAaa	1689	9	-	core promoter element around -30 of transcription start
TraesCS1A02G192900.1	TATA-box	TACAAAA	1690	7	-	core promoter element around -30 of transcription start
TraesCS1A02G192900.1	TATA-box	ATATAA	1864	6	+	core promoter element around -30 of transcription start
TraesCS1A02G192900.1	TATA-box	TATA	1865	4	-	core promoter element around -30 of transcription start
TraesCS1A02G192900.1	TCA-element	CCATCTTTTT	695	9	+	cis-acting element involved in salicylic acid responsiveness
TraesCS1A02G192900.1	TCA-element	CCATCTTTTT	1258	9	-	cis-acting element involved in salicylic acid responsiveness
TraesCS1A02G192900.1	TGACG-motif	TGACG	498	5	-	cis-acting regulatory element involved in the MeJA-responsiveness
TraesCS1A02G192900.1	TGACG-motif	TGACG	845	5	-	cis-acting regulatory element involved in the MeJA-responsiveness
TraesCS1A02G192900.1	TGACG-motif	TGACG	1136	5	-	cis-acting regulatory element involved in the MeJA-responsiveness
TraesCS1A02G192900.1	TGACG-motif	TGACG	1154	5	-	cis-acting regulatory element involved in the MeJA-responsiveness
TraesCS1A02G192900.1	TGA-element	AACGAC	1789	6	+	auxin-responsive element
TraesCS1A02G192900.1	Unnamed__16	GCTGCCCGTC	1583	9	+
TraesCS1A02G192900.1	Unnamed__2	AACCTAACCT	708	9	+
TraesCS1A02G192900.1	Unnamed__2	CCCCGG	1857	6	+
TraesCS1A02G192900.1	Unnamed__4	CTCC	42	4	+
TraesCS1A02G192900.1	Unnamed__4	CTCC	50	4	+
TraesCS1A02G192900.1	Unnamed__4	CTCC	242	4	+
TraesCS1A02G192900.1	Unnamed__4	CTCC	288	4	-
TraesCS1A02G192900.1	Unnamed__4	CTCC	452	4	+
TraesCS1A02G192900.1	Unnamed__4	CTCC	480	4	+
TraesCS1A02G192900.1	Unnamed__4	CTCC	917	4	+
TraesCS1A02G192900.1	Unnamed__4	CTCC	1055	4	+
TraesCS1A02G192900.1	Unnamed__4	CTCC	1097	4	-
TraesCS1A02G192900.1	Unnamed__4	CTCC	1519	4	-
TraesCS1A02G192900.1	Unnamed__4	CTCC	1527	4	-
TraesCS1A02G192900.1	Unnamed__4	CTCC	1623	4	+
TraesCS1A02G192900.1	Unnamed__4	CTCC	1677	4	+
TraesCS1A02G192900.1	Unnamed__4	CTCC	1767	4	+
TraesCS1A02G192900.1	Unnamed__4	CTCC	1801	4	-
TraesCS1A02G192900.1	Unnamed__4	CTCC	1847	4	-
TraesCS1A02G192900.1	Unnamed__4	CTCC	1874	4	+
TraesCS1A02G192900.1	Unnamed__4	CTCC	1956	4	+
TraesCS1A02G192900.1	W box	TTGACC	1827	6	+
TraesCS1A02G192900.1	WRE3	CCACCT	1401	6	+
TraesCS1A02G192900.1		motif_sequence	104	4	-	short_function
TraesCS1A02G192900.1		motif_sequence	478	4	+	short_function
TraesCS1A02G192900.1		motif_sequence	590	4	+	short_function
TraesCS1A02G192900.1		motif_sequence	616	4	-	short_function
TraesCS1A02G192900.1		motif_sequence	669	4	+	short_function
TraesCS1A02G192900.1		motif_sequence	693	4	-	short_function
TraesCS1A02G192900.1		motif_sequence	722	4	-	short_function
TraesCS1A02G192900.1		motif_sequence	929	4	+	short_function
TraesCS1A02G192900.1		motif_sequence	1382	4	-	short_function
TraesCS1A02G192900.1		motif_sequence	1472	4	-	short_function
TraesCS1A02G192900.1		motif_sequence	1596	4	-	short_function
TraesCS1A02G192900.1		motif_sequence	1639	4	+	short_function
TraesCS1A02G192900.1		motif_sequence	1655	4	+	short_function
TraesCS1A02G329200.2	A-box	CCGTCC	1942	6	-	cis-acting regulatory element
TraesCS1A02G329200.2	AE-box	AGAAACAA	397	8	-	part of a module for light response
TraesCS1A02G329200.2	ARE	AAACCA	754	6	+	cis-acting regulatory element essential for the anaerobic induction
TraesCS1A02G329200.2	ARE	AAACCA	1540	6	+	cis-acting regulatory element essential for the anaerobic induction
TraesCS1A02G329200.2	as-1	TGACG	191	5	-
TraesCS1A02G329200.2	as-1	TGACG	1715	5	+
TraesCS1A02G329200.2	AT~TATA-box	TATATA	1107	6	-
TraesCS1A02G329200.2	AT-rich sequence	TAAAATACT	153	9	-	element for maximal elicitor-mediated activation (2copies)
TraesCS1A02G329200.2	Box 4	ATTAAT	797	6	+	part of a conserved DNA module involved in light responsiveness
TraesCS1A02G329200.2	CAAT-box	CAAT	64	4	+
TraesCS1A02G329200.2	CAAT-box	CAAT	79	4	+
TraesCS1A02G329200.2	CAAT-box	CAAT	128	4	-
TraesCS1A02G329200.2	CAAT-box	CAAT	161	4	-
TraesCS1A02G329200.2	CAAT-box	CAAT	210	4	-
TraesCS1A02G329200.2	CAAT-box	CAAAT	243	5	-	common cis-acting element in promoter and enhancer regions
TraesCS1A02G329200.2	CAAT-box	CAAT	305	4	-
TraesCS1A02G329200.2	CAAT-box	CAAT	383	4	+
TraesCS1A02G329200.2	CAAT-box	CAAT	385	4	-
TraesCS1A02G329200.2	CAAT-box	CAAT	491	4	-
TraesCS1A02G329200.2	CAAT-box	CAAT	514	4	-
TraesCS1A02G329200.2	CAAT-box	CAAT	542	4	+
TraesCS1A02G329200.2	CAAT-box	CAAAT	551	5	-	common cis-acting element in promoter and enhancer regions
TraesCS1A02G329200.2	CAAT-box	CAAT	583	4	-
TraesCS1A02G329200.2	CAAT-box	CAAT	587	4	+
TraesCS1A02G329200.2	CAAT-box	CAAT	620	4	+
TraesCS1A02G329200.2	CAAT-box	CAAT	634	4	-
TraesCS1A02G329200.2	CAAT-box	CAAT	674	4	+
TraesCS1A02G329200.2	CAAT-box	CCAAT	757	5	+	common cis-acting element in promoter and enhancer regions
TraesCS1A02G329200.2	CAAT-box	CAAT	758	4	+
TraesCS1A02G329200.2	CAAT-box	CAAT	760	4	-
TraesCS1A02G329200.2	CAAT-box	CAAAT	785	5	-	common cis-acting element in promoter and enhancer regions
TraesCS1A02G329200.2	CAAT-box	CAAT	837	4	+
TraesCS1A02G329200.2	CAAT-box	CAAT	885	4	-
TraesCS1A02G329200.2	CAAT-box	CAAAT	893	5	+	common cis-acting element in promoter and enhancer regions
TraesCS1A02G329200.2	CAAT-box	CAAT	898	4	-
TraesCS1A02G329200.2	CAAT-box	CAAT	962	4	-
TraesCS1A02G329200.2	CAAT-box	CAAAT	983	5	-	common cis-acting element in promoter and enhancer regions
TraesCS1A02G329200.2	CAAT-box	CAAT	1053	4	-
TraesCS1A02G329200.2	CAAT-box	CAAT	1057	4	+
TraesCS1A02G329200.2	CAAT-box	CAAT	1078	4	+
TraesCS1A02G329200.2	CAAT-box	CAAT	1099	4	+
TraesCS1A02G329200.2	CAAT-box	CAAT	1114	4	-
TraesCS1A02G329200.2	CAAT-box	CCAAT	1254	5	+	common cis-acting element in promoter and enhancer regions
TraesCS1A02G329200.2	CAAT-box	CAAT	1255	4	+
TraesCS1A02G329200.2	CAAT-box	CCAAT	1462	5	-	common cis-acting element in promoter and enhancer regions
TraesCS1A02G329200.2	CAAT-box	CAAAT	1531	5	-	common cis-acting element in promoter and enhancer regions
TraesCS1A02G329200.2	CAAT-box	CCAAT	1578	5	-	common cis-acting element in promoter and enhancer regions
TraesCS1A02G329200.2	CAAT-box	CAAT	1712	4	+
TraesCS1A02G329200.2	CAAT-box	CAAT	1814	4	-
TraesCS1A02G329200.2	CAAT-box	CAAAT	1838	5	-	common cis-acting element in promoter and enhancer regions
TraesCS1A02G329200.2	CAAT-box	CAAT	1879	4	+
TraesCS1A02G329200.2	CARE	CAACTCCC	1398	8	+
TraesCS1A02G329200.2	CCGTCC motif	CCGTCC	1942	6	-
TraesCS1A02G329200.2	CCGTCC-box	CCGTCC	1942	6	-
TraesCS1A02G329200.2	CGTCA-motif	CGTCA	191	5	+	cis-acting regulatory element involved in the MeJA-responsiveness
TraesCS1A02G329200.2	CGTCA-motif	CGTCA	1715	5	-	cis-acting regulatory element involved in the MeJA-responsiveness
TraesCS1A02G329200.2	chs-CMA2a	TCACTTGA	230	8	+	part of a light responsive element
TraesCS1A02G329200.2	DRE core	GCCGAC	1332	6	+
TraesCS1A02G329200.2	GA-motif	ATAGATAA	81	8	+	part of a light responsive element
TraesCS1A02G329200.2	GARE-motif	TCTGTTG	282	7	-	gibberellin-responsive element
TraesCS1A02G329200.2	GARE-motif	TCTGTTG	1373	7	+	gibberellin-responsive element
TraesCS1A02G329200.2	G-Box	TCCACATGGCA	1468	10	-	cis-acting regulatory element involved in light responsiveness
TraesCS1A02G329200.2	G-box	CACGAC	643	6	-	cis-acting regulatory element involved in light responsiveness
TraesCS1A02G329200.2	G-box	CACGAC	1656	6	+	cis-acting regulatory element involved in light responsiveness
TraesCS1A02G329200.2	GT1-motif	GGTTAAT	56	7	+	light responsive element
TraesCS1A02G329200.2	MBS	CAACTG	977	6	-	MYB binding site involved in drought-inducibility
TraesCS1A02G329200.2	Myb	CAACTG	977	6	-
TraesCS1A02G329200.2	MYB	TAACCA	115	6	+
TraesCS1A02G329200.2	MYB	CAACAG	149	6	+
TraesCS1A02G329200.2	MYB	CAACAG	282	6	+
TraesCS1A02G329200.2	MYB	CAACCA	842	6	-
TraesCS1A02G329200.2	MYB	CAACAG	1374	6	-
TraesCS1A02G329200.2	Myb-binding site	CAACAG	149	6	+
TraesCS1A02G329200.2	Myb-binding site	CAACAG	282	6	+
TraesCS1A02G329200.2	Myb-binding site	CAACAG	1374	6	-
TraesCS1A02G329200.2	MYB-like sequence	TAACCA	115	6	+
TraesCS1A02G329200.2	MYC	CATGTG	37	6	-
TraesCS1A02G329200.2	MYC	CAATTG	383	6	+
TraesCS1A02G329200.2	MYC	CAATTG	758	6	+
TraesCS1A02G329200.2	MYC	CATGTG	1471	6	+
TraesCS1A02G329200.2	STRE	AGGGG	1707	5	+
TraesCS1A02G329200.2	TATA	TATAAAAT	425	8	+
TraesCS1A02G329200.2	TATA	TATAAAAT	557	8	+
TraesCS1A02G329200.2	TATA-box	ATTATA	66	6	+	core promoter element around -30 of transcription start
TraesCS1A02G329200.2	TATA-box	TATAA	67	5	-	core promoter element around -30 of transcription start
TraesCS1A02G329200.2	TATA-box	TATA	68	4	+	core promoter element around -30 of transcription start
TraesCS1A02G329200.2	TATA-box	ATATAA	106	6	+	core promoter element around -30 of transcription start
TraesCS1A02G329200.2	TATA-box	TATA	107	4	+	core promoter element around -30 of transcription start
TraesCS1A02G329200.2	TATA-box	ccTATAAAaa	255	9	+	core promoter element around -30 of transcription start
TraesCS1A02G329200.2	TATA-box	TACAAAA	257	7	+	core promoter element around -30 of transcription start
TraesCS1A02G329200.2	TATA-box	TATA	366	4	+	core promoter element around -30 of transcription start
TraesCS1A02G329200.2	TATA-box	TATAAAA	422	7	-	core promoter element around -30 of transcription start
TraesCS1A02G329200.2	TATA-box	TATAAA	423	6	-	core promoter element around -30 of transcription start
TraesCS1A02G329200.2	TATA-box	TATAA	424	5	-	core promoter element around -30 of transcription start
TraesCS1A02G329200.2	TATA-box	TATA	425	4	+	core promoter element around -30 of transcription start
TraesCS1A02G329200.2	TATA-box	TATAAA	477	6	-	core promoter element around -30 of transcription start
TraesCS1A02G329200.2	TATA-box	TATAA	478	5	-	core promoter element around -30 of transcription start
TraesCS1A02G329200.2	TATA-box	TATA	479	4	+	core promoter element around -30 of transcription start
TraesCS1A02G329200.2	TATA-box	TATA	557	4	+	core promoter element around -30 of transcription start
TraesCS1A02G329200.2	TATA-box	TATAAGAA	659	8	-	core promoter element around -30 of transcription start
TraesCS1A02G329200.2	TATA-box	TATAA	662	5	-	core promoter element around -30 of transcription start
TraesCS1A02G329200.2	TATA-box	TATA	663	4	+	core promoter element around -30 of transcription start
TraesCS1A02G329200.2	TATA-box	TATAA	713	5	-	core promoter element around -30 of transcription start
TraesCS1A02G329200.2	TATA-box	TATA	714	4	+	core promoter element around -30 of transcription start
TraesCS1A02G329200.2	TATA-box	TACAAAA	729	7	-	core promoter element around -30 of transcription start
TraesCS1A02G329200.2	TATA-box	TACAAAA	791	7	+	core promoter element around -30 of transcription start
TraesCS1A02G329200.2	TATA-box	TATAAA	925	6	-	core promoter element around -30 of transcription start
TraesCS1A02G329200.2	TATA-box	TATAA	926	5	-	core promoter element around -30 of transcription start
TraesCS1A02G329200.2	TATA-box	TATA	927	4	+	core promoter element around -30 of transcription start
TraesCS1A02G329200.2	TATA-box	TATA	1008	4	-	core promoter element around -30 of transcription start
TraesCS1A02G329200.2	TATA-box	ccTATAAAaa	1022	9	+	core promoter element around -30 of transcription start
TraesCS1A02G329200.2	TATA-box	TATA	1024	4	-	core promoter element around -30 of transcription start
TraesCS1A02G329200.2	TATA-box	TATA	1034	4	-	core promoter element around -30 of transcription start
TraesCS1A02G329200.2	TATA-box	TATAAAA	1040	7	-	core promoter element around -30 of transcription start
TraesCS1A02G329200.2	TATA-box	TATAAA	1041	6	-	core promoter element around -30 of transcription start
TraesCS1A02G329200.2	TATA-box	TATAA	1042	5	-	core promoter element around -30 of transcription start
TraesCS1A02G329200.2	TATA-box	TATA	1043	4	-	core promoter element around -30 of transcription start
TraesCS1A02G329200.2	TATA-box	ATTATA	1080	6	+	core promoter element around -30 of transcription start
TraesCS1A02G329200.2	TATA-box	TATAA	1081	5	-	core promoter element around -30 of transcription start
TraesCS1A02G329200.2	TATA-box	TATA	1082	4	-	core promoter element around -30 of transcription start
TraesCS1A02G329200.2	TATA-box	ATATAT	1106	6	-	core promoter element around -30 of transcription start
TraesCS1A02G329200.2	TATA-box	TATATA	1107	6	-	core promoter element around -30 of transcription start
TraesCS1A02G329200.2	TATA-box	ATATAA	1108	6	+	core promoter element around -30 of transcription start
TraesCS1A02G329200.2	TATA-box	TATA	1109	4	-	core promoter element around -30 of transcription start
TraesCS1A02G329200.2	TATA-box	TATA	1573	4	-	core promoter element around -30 of transcription start
TraesCS1A02G329200.2	TATA-box	TATAA	1748	5	-	core promoter element around -30 of transcription start
TraesCS1A02G329200.2	TATA-box	TATA	1749	4	-	core promoter element around -30 of transcription start
TraesCS1A02G329200.2	TATA-box	tcTATAAATAgg	1769	11	+	core promoter element around -30 of transcription start
TraesCS1A02G329200.2	TATA-box	TATA	1771	4	-	core promoter element around -30 of transcription start
TraesCS1A02G329200.2	TATA-box	TACAAAA	1808	7	-	core promoter element around -30 of transcription start
TraesCS1A02G329200.2	TCA	TCATCTTCAT	849	9	+
TraesCS1A02G329200.2	TCCC-motif	TCTCCCT	1423	7	+	part of a light responsive element
TraesCS1A02G329200.2	TGACG-motif	TGACG	191	5	-	cis-acting regulatory element involved in the MeJA-responsiveness
TraesCS1A02G329200.2	TGACG-motif	TGACG	1715	5	+	cis-acting regulatory element involved in the MeJA-responsiveness
TraesCS1A02G329200.2	Unnamed__1	CGTGG	1000	5	-
TraesCS1A02G329200.2	Unnamed__1	CGTGG	1655	5	-
TraesCS1A02G329200.2	Unnamed__2	CCCCGG	1938	6	-
TraesCS1A02G329200.2	Unnamed__4	CTCC	52	4	+
TraesCS1A02G329200.2	Unnamed__4	CTCC	347	4	-
TraesCS1A02G329200.2	Unnamed__4	CTCC	684	4	-
TraesCS1A02G329200.2	Unnamed__4	CTCC	950	4	-
TraesCS1A02G329200.2	Unnamed__4	CTCC	1251	4	+
TraesCS1A02G329200.2	Unnamed__4	CTCC	1401	4	+
TraesCS1A02G329200.2	Unnamed__4	CTCC	1424	4	+
TraesCS1A02G329200.2	Unnamed__4	CTCC	1437	4	+
TraesCS1A02G329200.2	Unnamed__4	CTCC	1476	4	-
TraesCS1A02G329200.2	Unnamed__4	CTCC	1479	4	-
TraesCS1A02G329200.2	Unnamed__4	CTCC	1486	4	+
TraesCS1A02G329200.2	Unnamed__4	CTCC	1661	4	+
TraesCS1A02G329200.2	Unnamed__6	taTAAATATct	1024	10	+
TraesCS1A02G329200.2	W box	TTGACC	890	6	-
TraesCS1A02G329200.2		motif_sequence	12	4	-	short_function
TraesCS1A02G329200.2		motif_sequence	164	4	-	short_function
TraesCS1A02G329200.2		motif_sequence	265	4	+	short_function
TraesCS1A02G329200.2		motif_sequence	611	4	-	short_function
TraesCS1A02G329200.2		motif_sequence	809	4	+	short_function
TraesCS1A02G329200.2		motif_sequence	996	4	+	short_function
TraesCS1A02G329200.2		motif_sequence	1123	4	-	short_function
TraesCS1A02G329200.2		motif_sequence	1147	4	-	short_function
TraesCS1A02G329200.2		motif_sequence	1271	4	+	short_function
TraesCS1A02G329200.2		motif_sequence	1298	4	+	short_function
TraesCS1A02G329200.2		motif_sequence	1407	4	-	short_function
TraesCS1A02G329200.2		motif_sequence	1670	4	+	short_function
TraesCS1A02G329200.2		motif_sequence	1929	4	+	short_function
TraesCS1A02G329200.2		motif_sequence	1958	4	+	short_function
TraesCS1A02G329200.2		motif_sequence	1975	4	+	short_function
TraesCS1A02G432100.1	AAGAA-motif	GAAAGAA	271	7	-
TraesCS1A02G432100.1	ABRE	GACACGTGGC	1407	9	+	cis-acting element involved in the abscisic acid responsiveness
TraesCS1A02G432100.1	ABRE	CACGTG	1409	6	-	cis-acting element involved in the abscisic acid responsiveness
TraesCS1A02G432100.1	ABRE	ACGTG	1410	5	+	cis-acting element involved in the abscisic acid responsiveness
TraesCS1A02G432100.1	ARE	AAACCA	583	6	+	cis-acting regulatory element essential for the anaerobic induction
TraesCS1A02G432100.1	ARE	AAACCA	1564	6	+	cis-acting regulatory element essential for the anaerobic induction
TraesCS1A02G432100.1	as-1	TGACG	103	5	-
TraesCS1A02G432100.1	CAAT-box	CAAT	335	4	-
TraesCS1A02G432100.1	CAAT-box	CCAAT	359	5	+	common cis-acting element in promoter and enhancer regions
TraesCS1A02G432100.1	CAAT-box	CAAT	360	4	+
TraesCS1A02G432100.1	CAAT-box	CCAAT	586	5	+	common cis-acting element in promoter and enhancer regions
TraesCS1A02G432100.1	CAAT-box	CAAT	587	4	+
TraesCS1A02G432100.1	CAAT-box	CAAAT	599	5	-	common cis-acting element in promoter and enhancer regions
TraesCS1A02G432100.1	CAAT-box	CAAT	644	4	+
TraesCS1A02G432100.1	CAAT-box	CAAT	663	4	+
TraesCS1A02G432100.1	CAAT-box	CAAT	758	4	-
TraesCS1A02G432100.1	CAAT-box	CCAAT	805	5	+	common cis-acting element in promoter and enhancer regions
TraesCS1A02G432100.1	CAAT-box	CAAT	806	4	+
TraesCS1A02G432100.1	CAAT-box	CCAAT	808	5	-	common cis-acting element in promoter and enhancer regions
TraesCS1A02G432100.1	CAAT-box	CAAT	839	4	+
TraesCS1A02G432100.1	CAAT-box	CAAAT	1077	5	-	common cis-acting element in promoter and enhancer regions
TraesCS1A02G432100.1	CAAT-box	CAAAT	1176	5	-	common cis-acting element in promoter and enhancer regions
TraesCS1A02G432100.1	CAAT-box	CAAT	1302	4	+
TraesCS1A02G432100.1	CAAT-box	CAAT	1503	4	+
TraesCS1A02G432100.1	CAAT-box	CAAAT	1605	5	+	common cis-acting element in promoter and enhancer regions
TraesCS1A02G432100.1	CAAT-box	CAAAT	1641	5	+	common cis-acting element in promoter and enhancer regions
TraesCS1A02G432100.1	CAAT-box	CAAT	1672	4	-
TraesCS1A02G432100.1	CAAT-box	CAAAT	1756	5	-	common cis-acting element in promoter and enhancer regions
TraesCS1A02G432100.1	CAT-box	GCCACT	778	6	-	cis-acting regulatory element related to meristem expression
TraesCS1A02G432100.1	CGTCA-motif	CGTCA	103	5	+	cis-acting regulatory element involved in the MeJA-responsiveness
TraesCS1A02G432100.1	chs-Unit 1 m1	ACCTAACCCGC	430	10	+	part of a light responsive element
TraesCS1A02G432100.1	circadian	CAAAGATATC	764	9	-	cis-acting regulatory element involved in circadian control
TraesCS1A02G432100.1	circadian	CAAAGATATC	849	9	+	cis-acting regulatory element involved in circadian control
TraesCS1A02G432100.1	DRE core	GCCGAC	66	6	-
TraesCS1A02G432100.1	GARE-motif	TCTGTTG	996	7	-	gibberellin-responsive element
TraesCS1A02G432100.1	GATA-motif	GATAGGA	1486	7	-	part of a light responsive element
TraesCS1A02G432100.1	G-box	CACGTG	1409	6	-	cis-acting regulatory element involved in light responsiveness
TraesCS1A02G432100.1	G-Box	CACGTG	1409	6	-	cis-acting regulatory element involved in light responsiveness
TraesCS1A02G432100.1	LTR	CCGAAA	913	6	-	cis-acting element involved in low-temperature responsiveness
TraesCS1A02G432100.1	LTR	CCGAAA	1902	6	+	cis-acting element involved in low-temperature responsiveness
TraesCS1A02G432100.1	MBS	CAACTG	1557	6	+	MYB binding site involved in drought-inducibility
TraesCS1A02G432100.1	MBS	CAACTG	1723	6	+	MYB binding site involved in drought-inducibility
TraesCS1A02G432100.1	MYB	TAACCA	138	6	+
TraesCS1A02G432100.1	MYB	TAACCA	433	6	+
TraesCS1A02G432100.1	MYB	TAACCA	543	6	-
TraesCS1A02G432100.1	MYB	CAACAG	996	6	+
TraesCS1A02G432100.1	MYB	TAACCA	1990	6	+
TraesCS1A02G432100.1	Myb	CAACTG	1557	6	+
TraesCS1A02G432100.1	Myb	CAACTG	1723	6	+
TraesCS1A02G432100.1	Myb-binding site	CAACAG	996	6	+
TraesCS1A02G432100.1	MYB-like sequence	TAACCA	138	6	+
TraesCS1A02G432100.1	MYB-like sequence	TAACCA	433	6	+
TraesCS1A02G432100.1	MYB-like sequence	TAACCA	543	6	-
TraesCS1A02G432100.1	MYB-like sequence	TAACCA	1990	6	+
TraesCS1A02G432100.1	MYC	CATTTG	598	6	+
TraesCS1A02G432100.1	MYC	CAATTG	806	6	+
TraesCS1A02G432100.1	MYC	CATTTG	1175	6	+
TraesCS1A02G432100.1	O2-site	GATGATGTGG	773	9	+	cis-acting regulatory element involved in zein metabolism regulation
TraesCS1A02G432100.1	STRE	AGGGG	28	5	-
TraesCS1A02G432100.1	STRE	AGGGG	551	5	-
TraesCS1A02G432100.1	STRE	AGGGG	612	5	+
TraesCS1A02G432100.1	TATA-box	ccTATAAAaa	30	10	+	core promoter element around -30 of transcription start
TraesCS1A02G432100.1	TATA-box	TATA	32	4	+	core promoter element around -30 of transcription start
TraesCS1A02G432100.1	TATA-box	TATA	402	4	+	core promoter element around -30 of transcription start
TraesCS1A02G432100.1	TATA-box	TATACA	636	6	-	core promoter element around -30 of transcription start
TraesCS1A02G432100.1	TATA-box	TATA	638	4	+	core promoter element around -30 of transcription start
TraesCS1A02G432100.1	TATA-box	TATAA	1054	5	-	core promoter element around -30 of transcription start
TraesCS1A02G432100.1	TATA-box	TATA	1055	4	-	core promoter element around -30 of transcription start
TraesCS1A02G432100.1	TATA-box	TATACA	1667	6	-	core promoter element around -30 of transcription start
TraesCS1A02G432100.1	TATA-box	TATA	1669	4	-	core promoter element around -30 of transcription start
TraesCS1A02G432100.1	TCA	TCATCTTCAT	153	9	+
TraesCS1A02G432100.1	TC-rich repeats	GTTTTCTTAC	268	9	+	cis-acting element involved in defense and stress responsiveness
TraesCS1A02G432100.1	TCT-motif	TCTTAC	1520	6	-	part of a light responsive element
TraesCS1A02G432100.1	TGACG-motif	TGACG	103	5	-	cis-acting regulatory element involved in the MeJA-responsiveness
TraesCS1A02G432100.1	TGA-element	AACGAC	1534	6	-	auxin-responsive element
TraesCS1A02G432100.1	Unnamed__1	GCCACGTGGC	1407	9	-
TraesCS1A02G432100.1	Unnamed__1	CGTGG	1411	5	+
TraesCS1A02G432100.1	Unnamed__4	CTCC	149	4	+
TraesCS1A02G432100.1	Unnamed__4	CTCC	177	4	+
TraesCS1A02G432100.1	Unnamed__4	CTCC	180	4	+
TraesCS1A02G432100.1	Unnamed__4	CTCC	215	4	-
TraesCS1A02G432100.1	Unnamed__4	CTCC	221	4	-
TraesCS1A02G432100.1	Unnamed__4	CTCC	258	4	+
TraesCS1A02G432100.1	Unnamed__4	CTCC	795	4	+
TraesCS1A02G432100.1	Unnamed__4	CTCC	897	4	-
TraesCS1A02G432100.1	Unnamed__4	CTCC	1063	4	+
TraesCS1A02G432100.1	Unnamed__4	CTCC	1211	4	-
TraesCS1A02G432100.1	Unnamed__4	CTCC	1215	4	-
TraesCS1A02G432100.1	Unnamed__4	CTCC	1359	4	-
TraesCS1A02G432100.1	Unnamed__4	CTCC	1364	4	-
TraesCS1A02G432100.1	Unnamed__4	CTCC	1466	4	-
TraesCS1A02G432100.1	Unnamed__4	CTCC	1621	4	-
TraesCS1A02G432100.1	WRE3	CCACCT	721	6	+
TraesCS1A02G432100.1		motif_sequence	3	4	-	short_function
TraesCS1A02G432100.1		motif_sequence	20	4	-	short_function
TraesCS1A02G432100.1		motif_sequence	51	4	-	short_function
TraesCS1A02G432100.1		motif_sequence	88	4	-	short_function
TraesCS1A02G432100.1		motif_sequence	152	4	+	short_function
TraesCS1A02G432100.1		motif_sequence	253	4	+	short_function
TraesCS1A02G432100.1		motif_sequence	300	4	+	short_function
TraesCS1A02G432100.1		motif_sequence	310	4	+	short_function
TraesCS1A02G432100.1		motif_sequence	325	4	-	short_function
TraesCS1A02G432100.1		motif_sequence	338	4	-	short_function
TraesCS1A02G432100.1		motif_sequence	346	4	-	short_function
TraesCS1A02G432100.1		motif_sequence	396	4	-	short_function
TraesCS1A02G432100.1		motif_sequence	589	4	+	short_function
TraesCS1A02G432100.1		motif_sequence	623	4	-	short_function
TraesCS1A02G432100.1		motif_sequence	877	4	+	short_function
TraesCS1A02G432100.1		motif_sequence	961	4	+	short_function
TraesCS1A02G432100.1		motif_sequence	1131	4	+	short_function
TraesCS1A02G432100.1		motif_sequence	1261	4	+	short_function
TraesCS1A02G432100.1		motif_sequence	1451	4	+	short_function
TraesCS1A02G432100.1		motif_sequence	1455	4	-	short_function
TraesCS1A02G432100.1		motif_sequence	1473	4	-	short_function
TraesCS1A02G432100.1		motif_sequence	1490	4	+	short_function
TraesCS1A02G432100.1		motif_sequence	1975	4	+	short_function
TraesCS1A02G432600.1	A-box	CCGTCC	1328	6	-	cis-acting regulatory element
TraesCS1A02G432600.1	A-box	CCGTCC	1807	6	-	cis-acting regulatory element
TraesCS1A02G432600.1	ABRE	CACGTG	822	6	+	cis-acting element involved in the abscisic acid responsiveness
TraesCS1A02G432600.1	ABRE	ACGTG	823	5	+	cis-acting element involved in the abscisic acid responsiveness
TraesCS1A02G432600.1	ABRE	ACGTG	938	5	-	cis-acting element involved in the abscisic acid responsiveness
TraesCS1A02G432600.1	ABRE	ACGTG	962	5	-	cis-acting element involved in the abscisic acid responsiveness
TraesCS1A02G432600.1	AE-box	AGAAACAA	1672	8	-	part of a module for light response
TraesCS1A02G432600.1	ARE	AAACCA	1277	6	+	cis-acting regulatory element essential for the anaerobic induction
TraesCS1A02G432600.1	as-1	TGACG	1137	5	+
TraesCS1A02G432600.1	AT~TATA-box	TATATA	443	6	+
TraesCS1A02G432600.1	AT~TATA-box	TATATA	582	6	+
TraesCS1A02G432600.1	AT~TATA-box	TATATA	584	6	+
TraesCS1A02G432600.1	AT~TATA-box	TATATA	637	6	+
TraesCS1A02G432600.1	AT~TATA-box	TATATAAA	661	8	-
TraesCS1A02G432600.1	AT~TATA-box	TATATA	663	6	+
TraesCS1A02G432600.1	AT~TATA-box	TATATA	1964	6	-
TraesCS1A02G432600.1	ATCT-motif	AATCTAATCC	1195	9	-	part of a conserved DNA module involved in light responsiveness
TraesCS1A02G432600.1	Box 4	ATTAAT	577	6	+	part of a conserved DNA module involved in light responsiveness
TraesCS1A02G432600.1	CAAT-box	CAAAT	68	5	+	common cis-acting element in promoter and enhancer regions
TraesCS1A02G432600.1	CAAT-box	CAAT	192	4	+
TraesCS1A02G432600.1	CAAT-box	CAAT	201	4	+
TraesCS1A02G432600.1	CAAT-box	CAAT	235	4	-
TraesCS1A02G432600.1	CAAT-box	CAAT	251	4	+
TraesCS1A02G432600.1	CAAT-box	CAAT	285	4	+
TraesCS1A02G432600.1	CAAT-box	CAAAT	302	5	+	common cis-acting element in promoter and enhancer regions
TraesCS1A02G432600.1	CAAT-box	CAAAT	435	5	+	common cis-acting element in promoter and enhancer regions
TraesCS1A02G432600.1	CAAT-box	CAAAT	468	5	-	common cis-acting element in promoter and enhancer regions
TraesCS1A02G432600.1	CAAT-box	CAAAT	487	5	+	common cis-acting element in promoter and enhancer regions
TraesCS1A02G432600.1	CAAT-box	CAAT	599	4	+
TraesCS1A02G432600.1	CAAT-box	CAAT	618	4	-
TraesCS1A02G432600.1	CAAT-box	CAAAT	644	5	-	common cis-acting element in promoter and enhancer regions
TraesCS1A02G432600.1	CAAT-box	CAAAT	713	5	+	common cis-acting element in promoter and enhancer regions
TraesCS1A02G432600.1	CAAT-box	CAAT	971	4	-
TraesCS1A02G432600.1	CAAT-box	CAAT	1135	4	-
TraesCS1A02G432600.1	CAAT-box	CAAAT	1174	5	-	common cis-acting element in promoter and enhancer regions
TraesCS1A02G432600.1	CAAT-box	CAAT	1190	4	+
TraesCS1A02G432600.1	CAAT-box	CCAAT	1192	5	-	common cis-acting element in promoter and enhancer regions
TraesCS1A02G432600.1	CAAT-box	CAAT	1273	4	+
TraesCS1A02G432600.1	CAAT-box	CAAT	1317	4	-
TraesCS1A02G432600.1	CAAT-box	CCAAT	1406	5	+	common cis-acting element in promoter and enhancer regions
TraesCS1A02G432600.1	CAAT-box	CAAT	1407	4	+
TraesCS1A02G432600.1	CAAT-box	CAAAT	1486	5	+	common cis-acting element in promoter and enhancer regions
TraesCS1A02G432600.1	CAAT-box	CCAAT	1543	5	-	common cis-acting element in promoter and enhancer regions
TraesCS1A02G432600.1	CAAT-box	CAAAT	1836	5	-	common cis-acting element in promoter and enhancer regions
TraesCS1A02G432600.1	CAAT-box	CCAAT	1844	5	+	common cis-acting element in promoter and enhancer regions
TraesCS1A02G432600.1	CAAT-box	CAAT	1845	4	+
TraesCS1A02G432600.1	CAAT-box	CAAT	1847	4	-
TraesCS1A02G432600.1	CCGTCC motif	CCGTCC	1328	6	-
TraesCS1A02G432600.1	CCGTCC motif	CCGTCC	1807	6	-
TraesCS1A02G432600.1	CCGTCC-box	CCGTCC	1328	6	-
TraesCS1A02G432600.1	CCGTCC-box	CCGTCC	1807	6	-
TraesCS1A02G432600.1	CGTCA-motif	CGTCA	1137	5	-	cis-acting regulatory element involved in the MeJA-responsiveness
TraesCS1A02G432600.1	DRE1	ACCGAGA	740	7	+
TraesCS1A02G432600.1	DRE1	ACCGAGA	1465	7	+
TraesCS1A02G432600.1	G-box	CACGTG	822	6	+	cis-acting regulatory element involved in light responsiveness
TraesCS1A02G432600.1	G-box	CACGTC	938	6	+	cis-acting regulatory element involved in light responsiveness
TraesCS1A02G432600.1	G-Box	CACGTG	822	6	+	cis-acting regulatory element involved in light responsiveness
TraesCS1A02G432600.1	G-Box	CACGTT	962	6	+	cis-acting regulatory element involved in light responsiveness
TraesCS1A02G432600.1	GC-motif	CCCCCG	1581	6	-	enhancer-like element involved in anoxic specific inducibility
TraesCS1A02G432600.1	I-box	GTATAAGGCC	1866	9	+	part of a light responsive element
TraesCS1A02G432600.1	MYB	CAACCA	832	6	-
TraesCS1A02G432600.1	MYC	CATTTG	302	6	-
TraesCS1A02G432600.1	MYC	CATTTG	435	6	-
TraesCS1A02G432600.1	MYC	CATTTG	467	6	+
TraesCS1A02G432600.1	MYC	CAATTG	1190	6	-
TraesCS1A02G432600.1	MYC	CATGTG	1499	6	+
TraesCS1A02G432600.1	MYC	CATTTG	1835	6	+
TraesCS1A02G432600.1	MYC	CAATTG	1845	6	-
TraesCS1A02G432600.1	STRE	AGGGG	1454	5	+
TraesCS1A02G432600.1	STRE	AGGGG	1587	5	+
TraesCS1A02G432600.1	TATA	TATAAAAT	71	8	-
TraesCS1A02G432600.1	TATA-box	TATA	30	4	+	core promoter element around -30 of transcription start
TraesCS1A02G432600.1	TATA-box	TATAAAA	72	7	-	core promoter element around -30 of transcription start
TraesCS1A02G432600.1	TATA-box	TATAAA	73	6	-	core promoter element around -30 of transcription start
TraesCS1A02G432600.1	TATA-box	TATAA	74	5	-	core promoter element around -30 of transcription start
TraesCS1A02G432600.1	TATA-box	TATA	75	4	+	core promoter element around -30 of transcription start
TraesCS1A02G432600.1	TATA-box	ATTATA	287	6	+	core promoter element around -30 of transcription start
TraesCS1A02G432600.1	TATA-box	TATAA	288	5	-	core promoter element around -30 of transcription start
TraesCS1A02G432600.1	TATA-box	TATA	289	4	+	core promoter element around -30 of transcription start
TraesCS1A02G432600.1	TATA-box	TATA	387	4	+	core promoter element around -30 of transcription start
TraesCS1A02G432600.1	TATA-box	TATATA	443	6	+	core promoter element around -30 of transcription start
TraesCS1A02G432600.1	TATA-box	ATATAT	444	6	+	core promoter element around -30 of transcription start
TraesCS1A02G432600.1	TATA-box	TATA	445	4	+	core promoter element around -30 of transcription start
TraesCS1A02G432600.1	TATA-box	TATAAA	562	6	-	core promoter element around -30 of transcription start
TraesCS1A02G432600.1	TATA-box	TATAA	563	5	-	core promoter element around -30 of transcription start
TraesCS1A02G432600.1	TATA-box	TATA	564	4	+	core promoter element around -30 of transcription start
TraesCS1A02G432600.1	TATA-box	TATATTTATATTT	573	12	-	core promoter element around -30 of transcription start
TraesCS1A02G432600.1	TATA-box	ATATAT	581	6	+	core promoter element around -30 of transcription start
TraesCS1A02G432600.1	TATA-box	TATATA	582	6	+	core promoter element around -30 of transcription start
TraesCS1A02G432600.1	TATA-box	ATATAT	583	6	+	core promoter element around -30 of transcription start
TraesCS1A02G432600.1	TATA-box	TATATA	584	6	+	core promoter element around -30 of transcription start
TraesCS1A02G432600.1	TATA-box	ATATAA	585	6	+	core promoter element around -30 of transcription start
TraesCS1A02G432600.1	TATA-box	TATA	586	4	+	core promoter element around -30 of transcription start
TraesCS1A02G432600.1	TATA-box	ATTATA	635	6	+	core promoter element around -30 of transcription start
TraesCS1A02G432600.1	TATA-box	TATATAA	636	7	-	core promoter element around -30 of transcription start
TraesCS1A02G432600.1	TATA-box	TATATA	637	6	+	core promoter element around -30 of transcription start
TraesCS1A02G432600.1	TATA-box	TATA	639	4	+	core promoter element around -30 of transcription start
TraesCS1A02G432600.1	TATA-box	TATAAA	661	6	-	core promoter element around -30 of transcription start
TraesCS1A02G432600.1	TATA-box	TATATAA	662	7	-	core promoter element around -30 of transcription start
TraesCS1A02G432600.1	TATA-box	TATATA	663	6	+	core promoter element around -30 of transcription start
TraesCS1A02G432600.1	TATA-box	ATATAT	664	6	+	core promoter element around -30 of transcription start
TraesCS1A02G432600.1	TATA-box	TATA	665	4	+	core promoter element around -30 of transcription start
TraesCS1A02G432600.1	TATA-box	TATA	675	4	+	core promoter element around -30 of transcription start
TraesCS1A02G432600.1	TATA-box	TATAAAT	1076	7	-	core promoter element around -30 of transcription start
TraesCS1A02G432600.1	TATA-box	TATAAA	1077	6	-	core promoter element around -30 of transcription start
TraesCS1A02G432600.1	TATA-box	TATAA	1078	5	-	core promoter element around -30 of transcription start
TraesCS1A02G432600.1	TATA-box	TATA	1079	4	-	core promoter element around -30 of transcription start
TraesCS1A02G432600.1	TATA-box	TATA	1181	4	-	core promoter element around -30 of transcription start
TraesCS1A02G432600.1	TATA-box	TATA	1558	4	-	core promoter element around -30 of transcription start
TraesCS1A02G432600.1	TATA-box	TATA	1592	4	-	core promoter element around -30 of transcription start
TraesCS1A02G432600.1	TATA-box	TATACA	1865	6	-	core promoter element around -30 of transcription start
TraesCS1A02G432600.1	TATA-box	TATA	1867	4	-	core promoter element around -30 of transcription start
TraesCS1A02G432600.1	TATA-box	ATATAT	1963	6	-	core promoter element around -30 of transcription start
TraesCS1A02G432600.1	TATA-box	TATATA	1964	6	-	core promoter element around -30 of transcription start
TraesCS1A02G432600.1	TATA-box	ATATAA	1965	6	+	core promoter element around -30 of transcription start
TraesCS1A02G432600.1	TATA-box	TATA	1966	4	-	core promoter element around -30 of transcription start
TraesCS1A02G432600.1	TCA-element	CCATCTTTTT	1414	9	+	cis-acting element involved in salicylic acid responsiveness
TraesCS1A02G432600.1	TGACG-motif	TGACG	1137	5	+	cis-acting regulatory element involved in the MeJA-responsiveness
TraesCS1A02G432600.1	Unnamed__1	CGTGG	881	5	+
TraesCS1A02G432600.1	Unnamed__1	CGTGG	937	5	-
TraesCS1A02G432600.1	Unnamed__1	CGTGG	961	5	-
TraesCS1A02G432600.1	Unnamed__2	CCCCGG	1797	6	+
TraesCS1A02G432600.1	Unnamed__4	CTCC	97	4	-
TraesCS1A02G432600.1	Unnamed__4	CTCC	122	4	-
TraesCS1A02G432600.1	Unnamed__4	CTCC	272	4	-
TraesCS1A02G432600.1	Unnamed__4	CTCC	343	4	+
TraesCS1A02G432600.1	Unnamed__4	CTCC	493	4	+
TraesCS1A02G432600.1	Unnamed__4	CTCC	497	4	+
TraesCS1A02G432600.1	Unnamed__4	CTCC	770	4	-
TraesCS1A02G432600.1	Unnamed__4	CTCC	959	4	+
TraesCS1A02G432600.1	Unnamed__4	CTCC	1332	4	-
TraesCS1A02G432600.1	Unnamed__4	CTCC	1412	4	+
TraesCS1A02G432600.1	Unnamed__4	CTCC	1477	4	-
TraesCS1A02G432600.1	Unnamed__4	CTCC	1539	4	+
TraesCS1A02G432600.1	Unnamed__4	CTCC	1585	4	-
TraesCS1A02G432600.1	Unnamed__4	CTCC	1600	4	-
TraesCS1A02G432600.1	Unnamed__4	CTCC	1682	4	+
TraesCS1A02G432600.1	Unnamed__4	CTCC	1703	4	-
TraesCS1A02G432600.1	Unnamed__4	CTCC	1728	4	-
TraesCS1A02G432600.1	Unnamed__4	CTCC	1754	4	-
TraesCS1A02G432600.1	Unnamed__4	CTCC	1760	4	-
TraesCS1A02G432600.1	Unnamed__4	CTCC	1876	4	+
TraesCS1A02G432600.1	Unnamed__4	CTCC	1981	4	+
TraesCS1A02G432600.1	W box	TTGACC	684	6	-
TraesCS1A02G432600.1	W box	TTGACC	710	6	-
TraesCS1A02G432600.1	W box	TTGACC	1017	6	-
TraesCS1A02G432600.1	WRE3	CCACCT	134	6	+
TraesCS1A02G432600.1		motif_sequence	97	4	-	short_function
TraesCS1A02G432600.1		motif_sequence	246	4	+	short_function
TraesCS1A02G432600.1		motif_sequence	312	4	-	short_function
TraesCS1A02G432600.1		motif_sequence	382	4	-	short_function
TraesCS1A02G432600.1		motif_sequence	448	4	+	short_function
TraesCS1A02G432600.1		motif_sequence	623	4	+	short_function
TraesCS1A02G432600.1		motif_sequence	798	4	+	short_function
TraesCS1A02G432600.1		motif_sequence	1007	4	+	short_function
TraesCS1A02G432600.1		motif_sequence	1024	4	-	short_function
TraesCS1A02G432600.1		motif_sequence	1048	4	-	short_function
TraesCS1A02G432600.1		motif_sequence	1364	4	-	short_function
TraesCS1A02G432600.1		motif_sequence	1737	4	+	short_function
TraesCS1A02G432600.1		motif_sequence	1754	4	-	short_function
TraesCS1A02G432600.1		motif_sequence	1820	4	+	short_function
TraesCS1A02G432600.1		motif_sequence	1979	4	+	short_function
TraesCS1B02G149400.2	AAGAA-motif	gGTAAAGAAA	352	9	+
TraesCS1B02G149400.2	AAGAA-motif	gGTAAAGAAA	984	9	+
TraesCS1B02G149400.2	AAGAA-motif	GAAAGAA	1823	7	-
TraesCS1B02G149400.2	ABRE	ACGTG	301	5	+	cis-acting element involved in the abscisic acid responsiveness
TraesCS1B02G149400.2	ABRE	ACGTG	498	5	+	cis-acting element involved in the abscisic acid responsiveness
TraesCS1B02G149400.2	ABRE	ACGTG	905	5	+	cis-acting element involved in the abscisic acid responsiveness
TraesCS1B02G149400.2	ABRE	GCCGCGTGGC	1303	9	+	cis-acting element involved in the abscisic acid responsiveness
TraesCS1B02G149400.2	ABRE	ACGTG	1992	5	-	cis-acting element involved in the abscisic acid responsiveness
TraesCS1B02G149400.2	ABRE3a	TACGTG	497	6	+
TraesCS1B02G149400.2	ABRE4	CACGTA	497	6	-
TraesCS1B02G149400.2	ARE	AAACCA	120	6	+	cis-acting regulatory element essential for the anaerobic induction
TraesCS1B02G149400.2	ARE	AAACCA	403	6	+	cis-acting regulatory element essential for the anaerobic induction
TraesCS1B02G149400.2	ARE	AAACCA	752	6	+	cis-acting regulatory element essential for the anaerobic induction
TraesCS1B02G149400.2	ARE	AAACCA	1050	6	+	cis-acting regulatory element essential for the anaerobic induction
TraesCS1B02G149400.2	ARE	AAACCA	1065	6	+	cis-acting regulatory element essential for the anaerobic induction
TraesCS1B02G149400.2	as-1	TGACG	544	5	-
TraesCS1B02G149400.2	AT~TATA-box	TATATA	1972	6	-
TraesCS1B02G149400.2	box S	AGCCACC	1260	7	+
TraesCS1B02G149400.2	CAAT-box	CAAAT	64	5	-	common cis-acting element in promoter and enhancer regions
TraesCS1B02G149400.2	CAAT-box	CAAAT	230	5	-	common cis-acting element in promoter and enhancer regions
TraesCS1B02G149400.2	CAAT-box	CAAT	237	4	-
TraesCS1B02G149400.2	CAAT-box	CAAT	241	4	-
TraesCS1B02G149400.2	CAAT-box	CAAT	262	4	-
TraesCS1B02G149400.2	CAAT-box	CAAT	282	4	+
TraesCS1B02G149400.2	CAAT-box	CAAT	344	4	-
TraesCS1B02G149400.2	CAAT-box	CAAT	445	4	+
TraesCS1B02G149400.2	CAAT-box	CAAT	481	4	-
TraesCS1B02G149400.2	CAAT-box	CAAT	492	4	-
TraesCS1B02G149400.2	CAAT-box	CAAT	503	4	-
TraesCS1B02G149400.2	CAAT-box	CAAT	512	4	-
TraesCS1B02G149400.2	CAAT-box	CCAAT	516	5	-	common cis-acting element in promoter and enhancer regions
TraesCS1B02G149400.2	CAAT-box	CAAAT	696	5	-	common cis-acting element in promoter and enhancer regions
TraesCS1B02G149400.2	CAAT-box	CAAT	869	4	-
TraesCS1B02G149400.2	CAAT-box	CAAT	873	4	-
TraesCS1B02G149400.2	CAAT-box	CAAT	894	4	-
TraesCS1B02G149400.2	CAAT-box	CCAAT	898	5	-	common cis-acting element in promoter and enhancer regions
TraesCS1B02G149400.2	CAAT-box	CAAT	914	4	+
TraesCS1B02G149400.2	CAAT-box	CAAT	976	4	-
TraesCS1B02G149400.2	CAAT-box	CAAT	1092	4	+
TraesCS1B02G149400.2	CAAT-box	CAAAT	1145	5	+	common cis-acting element in promoter and enhancer regions
TraesCS1B02G149400.2	CAAT-box	CAAT	1150	4	+
TraesCS1B02G149400.2	CAAT-box	CAAT	1573	4	+
TraesCS1B02G149400.2	CAAT-box	CCAAT	1600	5	+	common cis-acting element in promoter and enhancer regions
TraesCS1B02G149400.2	CAAT-box	CAAT	1601	4	+
TraesCS1B02G149400.2	CAAT-box	CAAAT	1714	5	+	common cis-acting element in promoter and enhancer regions
TraesCS1B02G149400.2	CAAT-box	CAAAT	1727	5	-	common cis-acting element in promoter and enhancer regions
TraesCS1B02G149400.2	CAAT-box	CAAAT	1853	5	+	common cis-acting element in promoter and enhancer regions
TraesCS1B02G149400.2	CAAT-box	CAAAT	1866	5	-	common cis-acting element in promoter and enhancer regions
TraesCS1B02G149400.2	CAAT-box	CAAT	1894	4	-
TraesCS1B02G149400.2	CARE	CAACTCAC	1701	8	-
TraesCS1B02G149400.2	CAT-box	GCCACT	1307	6	-	cis-acting regulatory element related to meristem expression
TraesCS1B02G149400.2	CAT-box	GCCACT	1459	6	+	cis-acting regulatory element related to meristem expression
TraesCS1B02G149400.2	CCAAT-box	CAACGG	592	6	+	MYBHv1 binding site
TraesCS1B02G149400.2	CGTCA-motif	CGTCA	544	5	+	cis-acting regulatory element involved in the MeJA-responsiveness
TraesCS1B02G149400.2	DRE1	ACCGAGA	1832	7	+
TraesCS1B02G149400.2	ERE	ATTTTAAA	1717	8	+
TraesCS1B02G149400.2	ERE	ATTTTAAA	1888	8	-
TraesCS1B02G149400.2	GARE-motif	TCTGTTG	80	7	+	gibberellin-responsive element
TraesCS1B02G149400.2	GARE-motif	TCTGTTG	712	7	+	gibberellin-responsive element
TraesCS1B02G149400.2	G-box	TACGTG	497	6	+	cis-acting regulatory element involved in light responsiveness
TraesCS1B02G149400.2	G-Box	CACGTT	300	6	-	cis-acting regulatory element involved in light responsiveness
TraesCS1B02G149400.2	G-Box	CACGTT	904	6	-	cis-acting regulatory element involved in light responsiveness
TraesCS1B02G149400.2	G-Box	CACGTT	1992	6	+	cis-acting regulatory element involved in light responsiveness
TraesCS1B02G149400.2	GTGGC-motif	GATTCTGTGGC	1123	10	+	part of a light responsive element
TraesCS1B02G149400.2	MYB	CAACAG	81	6	-
TraesCS1B02G149400.2	MYB	CAACCA	185	6	+
TraesCS1B02G149400.2	MYB	CAACAG	713	6	-
TraesCS1B02G149400.2	MYB	CAACCA	817	6	+
TraesCS1B02G149400.2	Myb	TAACTG	1216	6	+
TraesCS1B02G149400.2	MYB recognition site	CCGTTG	592	6	-
TraesCS1B02G149400.2	Myb-binding site	CAACAG	81	6	-
TraesCS1B02G149400.2	Myb-binding site	CAACAG	713	6	-
TraesCS1B02G149400.2	MYC	CATTTG	1726	6	+
TraesCS1B02G149400.2	MYC	CATTTG	1853	6	-
TraesCS1B02G149400.2	STRE	AGGGG	28	5	+
TraesCS1B02G149400.2	STRE	AGGGG	660	5	+
TraesCS1B02G149400.2	STRE	AGGGG	1193	5	-
TraesCS1B02G149400.2	STRE	AGGGG	1402	5	-
TraesCS1B02G149400.2	TATA-box	TATA	155	4	+	core promoter element around -30 of transcription start
TraesCS1B02G149400.2	TATA-box	TATAAA	295	6	-	core promoter element around -30 of transcription start
TraesCS1B02G149400.2	TATA-box	TATAA	296	5	-	core promoter element around -30 of transcription start
TraesCS1B02G149400.2	TATA-box	TATA	297	4	+	core promoter element around -30 of transcription start
TraesCS1B02G149400.2	TATA-box	TATA	787	4	+	core promoter element around -30 of transcription start
TraesCS1B02G149400.2	TATA-box	TATAAA	927	6	-	core promoter element around -30 of transcription start
TraesCS1B02G149400.2	TATA-box	TATAA	928	5	-	core promoter element around -30 of transcription start
TraesCS1B02G149400.2	TATA-box	TATA	929	4	+	core promoter element around -30 of transcription start
TraesCS1B02G149400.2	TATA-box	TATA	1197	4	-	core promoter element around -30 of transcription start
TraesCS1B02G149400.2	TATA-box	TATAA	1433	5	-	core promoter element around -30 of transcription start
TraesCS1B02G149400.2	TATA-box	TATA	1434	4	-	core promoter element around -30 of transcription start
TraesCS1B02G149400.2	TATA-box	TATA	1467	4	-	core promoter element around -30 of transcription start
TraesCS1B02G149400.2	TATA-box	TATAAATA	1486	8	-	core promoter element around -30 of transcription start
TraesCS1B02G149400.2	TATA-box	TATAAAT	1487	7	-	core promoter element around -30 of transcription start
TraesCS1B02G149400.2	TATA-box	TATAAA	1488	6	-	core promoter element around -30 of transcription start
TraesCS1B02G149400.2	TATA-box	TATAA	1489	5	-	core promoter element around -30 of transcription start
TraesCS1B02G149400.2	TATA-box	TATA	1490	4	-	core promoter element around -30 of transcription start
TraesCS1B02G149400.2	TATA-box	ATATAT	1516	6	-	core promoter element around -30 of transcription start
TraesCS1B02G149400.2	TATA-box	TATA	1517	4	-	core promoter element around -30 of transcription start
TraesCS1B02G149400.2	TATA-box	TACAAAA	1527	7	-	core promoter element around -30 of transcription start
TraesCS1B02G149400.2	TATA-box	TATAAAT	1539	7	-	core promoter element around -30 of transcription start
TraesCS1B02G149400.2	TATA-box	TATAAA	1540	6	-	core promoter element around -30 of transcription start
TraesCS1B02G149400.2	TATA-box	TATAA	1541	5	-	core promoter element around -30 of transcription start
TraesCS1B02G149400.2	TATA-box	TATA	1542	4	-	core promoter element around -30 of transcription start
TraesCS1B02G149400.2	TATA-box	TATA	1555	4	-	core promoter element around -30 of transcription start
TraesCS1B02G149400.2	TATA-box	ATATAT	1575	6	-	core promoter element around -30 of transcription start
TraesCS1B02G149400.2	TATA-box	TATA	1576	4	-	core promoter element around -30 of transcription start
TraesCS1B02G149400.2	TATA-box	ATATAT	1971	6	-	core promoter element around -30 of transcription start
TraesCS1B02G149400.2	TATA-box	TATATA	1972	6	-	core promoter element around -30 of transcription start
TraesCS1B02G149400.2	TATA-box	TATA	1974	4	-	core promoter element around -30 of transcription start
TraesCS1B02G149400.2	TATC-box	TATCCCA	1811	7	+	cis-acting element involved in gibberellin-responsiveness
TraesCS1B02G149400.2	TCA	TCATCTTCAT	1579	9	-
TraesCS1B02G149400.2	TCT-motif	TCTTAC	1828	6	+	part of a light responsive element
TraesCS1B02G149400.2	TGACG-motif	TGACG	544	5	-	cis-acting regulatory element involved in the MeJA-responsiveness
TraesCS1B02G149400.2	Unnamed__1	CGTGG	161	5	+
TraesCS1B02G149400.2	Unnamed__1	CGTGG	437	5	+
TraesCS1B02G149400.2	Unnamed__1	CGTGG	793	5	+
TraesCS1B02G149400.2	Unnamed__1	CGTGG	1084	5	+
TraesCS1B02G149400.2	Unnamed__1	CGTGG	1237	5	+
TraesCS1B02G149400.2	Unnamed__1	CGTGG	1991	5	-
TraesCS1B02G149400.2	Unnamed__4	CTCC	134	4	+
TraesCS1B02G149400.2	Unnamed__4	CTCC	145	4	-
TraesCS1B02G149400.2	Unnamed__4	CTCC	172	4	+
TraesCS1B02G149400.2	Unnamed__4	CTCC	468	4	-
TraesCS1B02G149400.2	Unnamed__4	CTCC	766	4	+
TraesCS1B02G149400.2	Unnamed__4	CTCC	777	4	-
TraesCS1B02G149400.2	Unnamed__4	CTCC	804	4	+
TraesCS1B02G149400.2	Unnamed__4	CTCC	1115	4	-
TraesCS1B02G149400.2	Unnamed__4	CTCC	1547	4	-
TraesCS1B02G149400.2	Unnamed__4	CTCC	1925	4	+
TraesCS1B02G149400.2	Unnamed__4	CTCC	1933	4	+
TraesCS1B02G149400.2	Unnamed__4	CTCC	1988	4	+
TraesCS1B02G149400.2		motif_sequence	41	4	-	short_function
TraesCS1B02G149400.2		motif_sequence	148	4	-	short_function
TraesCS1B02G149400.2		motif_sequence	273	4	+	short_function
TraesCS1B02G149400.2		motif_sequence	471	4	-	short_function
TraesCS1B02G149400.2		motif_sequence	534	4	+	short_function
TraesCS1B02G149400.2		motif_sequence	602	4	-	short_function
TraesCS1B02G149400.2		motif_sequence	673	4	-	short_function
TraesCS1B02G149400.2		motif_sequence	780	4	-	short_function
TraesCS1B02G149400.2		motif_sequence	1118	4	-	short_function
TraesCS1B02G149400.2		motif_sequence	1273	4	-	short_function
TraesCS1B02G149400.2		motif_sequence	1620	4	+	short_function
TraesCS1B02G149400.2		motif_sequence	1875	4	-	short_function
TraesCS1B02G149400.2		motif_sequence	1965	4	-	short_function
TraesCS1B02G207800.1	A-box	CCGTCC	421	6	-	cis-acting regulatory element
TraesCS1B02G207800.1	ABRE	ACGTG	1644	5	-	cis-acting element involved in the abscisic acid responsiveness
TraesCS1B02G207800.1	AC-I	(T/C)C(T/C)(C/T)ACC(T/C)ACC	1945	9	+
TraesCS1B02G207800.1	AC-II	CCACCAACCCCC	87	11	-
TraesCS1B02G207800.1	ARE	AAACCA	699	6	+	cis-acting regulatory element essential for the anaerobic induction
TraesCS1B02G207800.1	as-1	TGACG	404	5	+
TraesCS1B02G207800.1	AT~TATA-box	TATATA	1108	6	-
TraesCS1B02G207800.1	AT~TATA-box	TATATA	1116	6	-
TraesCS1B02G207800.1	AT~TATA-box	TATATA	1118	6	-
TraesCS1B02G207800.1	Box 4	ATTAAT	1033	6	-	part of a conserved DNA module involved in light responsiveness
TraesCS1B02G207800.1	CAAT-box	CAAT	5	4	+
TraesCS1B02G207800.1	CAAT-box	CAAAT	75	5	+	common cis-acting element in promoter and enhancer regions
TraesCS1B02G207800.1	CAAT-box	CAAT	577	4	+
TraesCS1B02G207800.1	CAAT-box	CAAAT	631	5	+	common cis-acting element in promoter and enhancer regions
TraesCS1B02G207800.1	CAAT-box	CAAAT	685	5	-	common cis-acting element in promoter and enhancer regions
TraesCS1B02G207800.1	CAAT-box	CAAT	797	4	+
TraesCS1B02G207800.1	CAAT-box	CAAAT	870	5	+	common cis-acting element in promoter and enhancer regions
TraesCS1B02G207800.1	CAAT-box	CAAT	873	4	-
TraesCS1B02G207800.1	CAAT-box	CAAAT	948	5	-	common cis-acting element in promoter and enhancer regions
TraesCS1B02G207800.1	CAAT-box	CAAT	1009	4	+
TraesCS1B02G207800.1	CAAT-box	CAAT	1031	4	+
TraesCS1B02G207800.1	CAAT-box	CAAT	1046	4	+
TraesCS1B02G207800.1	CAAT-box	CAAAT	1050	5	-	common cis-acting element in promoter and enhancer regions
TraesCS1B02G207800.1	CAAT-box	CAAT	1132	4	-
TraesCS1B02G207800.1	CAAT-box	CAAT	1191	4	-
TraesCS1B02G207800.1	CAAT-box	CAAT	1202	4	-
TraesCS1B02G207800.1	CAAT-box	CCAAT	1217	5	-	common cis-acting element in promoter and enhancer regions
TraesCS1B02G207800.1	CAAT-box	CAAAT	1285	5	+	common cis-acting element in promoter and enhancer regions
TraesCS1B02G207800.1	CAAT-box	CAAAT	1439	5	-	common cis-acting element in promoter and enhancer regions
TraesCS1B02G207800.1	CAAT-box	CAAAT	1478	5	+	common cis-acting element in promoter and enhancer regions
TraesCS1B02G207800.1	CAAT-box	CAAT	1487	4	-
TraesCS1B02G207800.1	CAAT-box	CAAT	1516	4	-
TraesCS1B02G207800.1	CAAT-box	CAAT	1550	4	-
TraesCS1B02G207800.1	CAAT-box	CAAT	1572	4	-
TraesCS1B02G207800.1	CAAT-box	CCAAT	1580	5	-	common cis-acting element in promoter and enhancer regions
TraesCS1B02G207800.1	CAAT-box	CAAAT	1585	5	+	common cis-acting element in promoter and enhancer regions
TraesCS1B02G207800.1	CAAT-box	CAAAT	1604	5	+	common cis-acting element in promoter and enhancer regions
TraesCS1B02G207800.1	CARE	CAACTCCC	649	8	-
TraesCS1B02G207800.1	CAT-box	GCCACT	311	6	-	cis-acting regulatory element related to meristem expression
TraesCS1B02G207800.1	CAT-box	GCCACT	732	6	-	cis-acting regulatory element related to meristem expression
TraesCS1B02G207800.1	CAT-box	GCCACT	1427	6	-	cis-acting regulatory element related to meristem expression
TraesCS1B02G207800.1	CCAAT-box	CAACGG	439	6	-	MYBHv1 binding site
TraesCS1B02G207800.1	CCGTCC motif	CCGTCC	421	6	-
TraesCS1B02G207800.1	CCGTCC-box	CCGTCC	421	6	-
TraesCS1B02G207800.1	CGTCA-motif	CGTCA	404	5	-	cis-acting regulatory element involved in the MeJA-responsiveness
TraesCS1B02G207800.1	G-box	CACGAC	486	6	-	cis-acting regulatory element involved in light responsiveness
TraesCS1B02G207800.1	G-Box	CACGTT	1644	6	+	cis-acting regulatory element involved in light responsiveness
TraesCS1B02G207800.1	GC-motif	CCCCCG	1975	6	+	enhancer-like element involved in anoxic specific inducibility
TraesCS1B02G207800.1	GT1-motif	GGTTAA	584	6	+	light responsive element
TraesCS1B02G207800.1	I-box	AGATAAGG	1780	8	+	part of a light responsive element
TraesCS1B02G207800.1	MBS	CAACTG	166	6	-	MYB binding site involved in drought-inducibility
TraesCS1B02G207800.1	MBS	CAACTG	885	6	+	MYB binding site involved in drought-inducibility
TraesCS1B02G207800.1	MYB	CAACCA	446	6	-
TraesCS1B02G207800.1	MYB	TAACCA	583	6	-
TraesCS1B02G207800.1	MYB	CAACCA	1461	6	-
TraesCS1B02G207800.1	MYB	CAACCA	1465	6	-
TraesCS1B02G207800.1	Myb	CAACTG	166	6	-
TraesCS1B02G207800.1	Myb	CAACTG	885	6	+
TraesCS1B02G207800.1	MYB recognition site	CCGTTG	439	6	+
TraesCS1B02G207800.1	MYB-like sequence	TAACCA	583	6	-
TraesCS1B02G207800.1	Myc	TCTCTTA	909	7	-
TraesCS1B02G207800.1	MYC	CATGTG	263	6	-
TraesCS1B02G207800.1	MYC	CATGTG	562	6	+
TraesCS1B02G207800.1	MYC	CATTTG	631	6	-
TraesCS1B02G207800.1	MYC	CATTTG	947	6	+
TraesCS1B02G207800.1	MYC	CATGTG	988	6	-
TraesCS1B02G207800.1	P-box	CCTTTTG	826	7	-	gibberellin-responsive element
TraesCS1B02G207800.1	Sp1	GGGCGG	508	6	+	light responsive element
TraesCS1B02G207800.1	Sp1	GGGCGG	570	6	+	light responsive element
TraesCS1B02G207800.1	Sp1	GGGCGG	1936	6	-	light responsive element
TraesCS1B02G207800.1	STRE	AGGGG	11	5	-
TraesCS1B02G207800.1	STRE	AGGGG	331	5	+
TraesCS1B02G207800.1	STRE	AGGGG	368	5	-
TraesCS1B02G207800.1	TATA-box	TATA	676	4	+	core promoter element around -30 of transcription start
TraesCS1B02G207800.1	TATA-box	TATATA	1108	6	-	core promoter element around -30 of transcription start
TraesCS1B02G207800.1	TATA-box	ATATAA	1109	6	+	core promoter element around -30 of transcription start
TraesCS1B02G207800.1	TATA-box	TATA	1110	4	-	core promoter element around -30 of transcription start
TraesCS1B02G207800.1	TATA-box	TATATA	1116	6	-	core promoter element around -30 of transcription start
TraesCS1B02G207800.1	TATA-box	ATATAT	1117	6	-	core promoter element around -30 of transcription start
TraesCS1B02G207800.1	TATA-box	TATATA	1118	6	-	core promoter element around -30 of transcription start
TraesCS1B02G207800.1	TATA-box	ATATAT	1119	6	-	core promoter element around -30 of transcription start
TraesCS1B02G207800.1	TATA-box	TATA	1120	4	-	core promoter element around -30 of transcription start
TraesCS1B02G207800.1	TATA-box	ccTATAAAaa	1145	9	-	core promoter element around -30 of transcription start
TraesCS1B02G207800.1	TATA-box	TATAAAA	1146	7	-	core promoter element around -30 of transcription start
TraesCS1B02G207800.1	TATA-box	TATAAA	1147	6	-	core promoter element around -30 of transcription start
TraesCS1B02G207800.1	TATA-box	TATAA	1148	5	-	core promoter element around -30 of transcription start
TraesCS1B02G207800.1	TATA-box	TATA	1149	4	-	core promoter element around -30 of transcription start
TraesCS1B02G207800.1	TATA-box	ATATAA	1168	6	+	core promoter element around -30 of transcription start
TraesCS1B02G207800.1	TATA-box	TATA	1169	4	-	core promoter element around -30 of transcription start
TraesCS1B02G207800.1	TATA-box	ATTATA	1173	6	+	core promoter element around -30 of transcription start
TraesCS1B02G207800.1	TATA-box	TATAA	1174	5	-	core promoter element around -30 of transcription start
TraesCS1B02G207800.1	TATA-box	TATA	1175	4	-	core promoter element around -30 of transcription start
TraesCS1B02G207800.1	TATA-box	TACATAAA	1251	8	+	core promoter element around -30 of transcription start
TraesCS1B02G207800.1	TATA-box	TATAAGAA	1338	8	-	core promoter element around -30 of transcription start
TraesCS1B02G207800.1	TATA-box	TATAA	1341	5	-	core promoter element around -30 of transcription start
TraesCS1B02G207800.1	TATA-box	TATA	1342	4	-	core promoter element around -30 of transcription start
TraesCS1B02G207800.1	TATA-box	TATAA	1525	5	-	core promoter element around -30 of transcription start
TraesCS1B02G207800.1	TATA-box	TATA	1526	4	-	core promoter element around -30 of transcription start
TraesCS1B02G207800.1	TATA-box	ccTATAAAaa	1668	9	+	core promoter element around -30 of transcription start
TraesCS1B02G207800.1	TATA-box	ATATAA	1862	6	+	core promoter element around -30 of transcription start
TraesCS1B02G207800.1	TATA-box	TATA	1863	4	-	core promoter element around -30 of transcription start
TraesCS1B02G207800.1	TCA-element	CCATCTTTTT	1727	10	-	cis-acting element involved in salicylic acid responsiveness
TraesCS1B02G207800.1	TCT-motif	TCTTAC	459	6	-	part of a light responsive element
TraesCS1B02G207800.1	TCT-motif	TCTTAC	908	6	-	part of a light responsive element
TraesCS1B02G207800.1	TGACG-motif	TGACG	404	5	+	cis-acting regulatory element involved in the MeJA-responsiveness
TraesCS1B02G207800.1	Unnamed__1	CGTGG	84	5	+
TraesCS1B02G207800.1	Unnamed__1	CGTGG	342	5	+
TraesCS1B02G207800.1	Unnamed__1	CGTGG	390	5	+
TraesCS1B02G207800.1	Unnamed__1	CGTGG	488	5	+
TraesCS1B02G207800.1	Unnamed__1	CGTGG	533	5	+
TraesCS1B02G207800.1	Unnamed__1	CGTGG	1612	5	+
TraesCS1B02G207800.1	Unnamed__1	CGTGG	1634	5	+
TraesCS1B02G207800.1	Unnamed__1	CGTGG	1887	5	-
TraesCS1B02G207800.1	Unnamed__4	CTCC	161	4	+
TraesCS1B02G207800.1	Unnamed__4	CTCC	185	4	+
TraesCS1B02G207800.1	Unnamed__4	CTCC	193	4	+
TraesCS1B02G207800.1	Unnamed__4	CTCC	258	4	-
TraesCS1B02G207800.1	Unnamed__4	CTCC	292	4	-
TraesCS1B02G207800.1	Unnamed__4	CTCC	318	4	+
TraesCS1B02G207800.1	Unnamed__4	CTCC	357	4	+
TraesCS1B02G207800.1	Unnamed__4	CTCC	362	4	+
TraesCS1B02G207800.1	Unnamed__4	CTCC	365	4	+
TraesCS1B02G207800.1	Unnamed__4	CTCC	373	4	+
TraesCS1B02G207800.1	Unnamed__4	CTCC	437	4	+
TraesCS1B02G207800.1	Unnamed__4	CTCC	491	4	-
TraesCS1B02G207800.1	Unnamed__4	CTCC	528	4	-
TraesCS1B02G207800.1	Unnamed__4	CTCC	546	4	-
TraesCS1B02G207800.1	Unnamed__4	CTCC	549	4	-
TraesCS1B02G207800.1	Unnamed__4	CTCC	650	4	-
TraesCS1B02G207800.1	Unnamed__4	CTCC	1013	4	-
TraesCS1B02G207800.1	Unnamed__4	CTCC	1376	4	+
TraesCS1B02G207800.1	Unnamed__4	CTCC	1735	4	-
TraesCS1B02G207800.1	Unnamed__4	CTCC	1843	4	-
TraesCS1B02G207800.1	Unnamed__4	CTCC	1849	4	+
TraesCS1B02G207800.1	Unnamed__4	CTCC	1881	4	+
TraesCS1B02G207800.1	Unnamed__4	CTCC	1916	4	+
TraesCS1B02G207800.1	Unnamed__4	CTCC	1996	4	+
TraesCS1B02G207800.1	W box	TTGACC	995	6	+
TraesCS1B02G207800.1	WRE3	CCACCT	26	6	-
TraesCS1B02G207800.1	WRE3	CCACCT	68	6	-
TraesCS1B02G207800.1		motif_sequence	49	4	+	short_function
TraesCS1B02G207800.1		motif_sequence	191	4	+	short_function
TraesCS1B02G207800.1		motif_sequence	360	4	+	short_function
TraesCS1B02G207800.1		motif_sequence	371	4	+	short_function
TraesCS1B02G207800.1		motif_sequence	563	4	+	short_function
TraesCS1B02G207800.1		motif_sequence	1013	4	-	short_function
TraesCS1B02G207800.1		motif_sequence	1026	4	+	short_function
TraesCS1B02G207800.1		motif_sequence	1268	4	+	short_function
TraesCS1B02G207800.1		motif_sequence	1368	4	+	short_function
TraesCS1B02G207800.1		motif_sequence	1540	4	+	short_function
TraesCS1B02G207800.1		motif_sequence	1593	4	+	short_function
TraesCS1B02G207800.1		motif_sequence	1790	4	-	short_function
TraesCS1B02G342600.2	A-box	CCGTCC	345	6	-	cis-acting regulatory element
TraesCS1B02G342600.2	A-box	CCGTCC	1976	6	-	cis-acting regulatory element
TraesCS1B02G342600.2	ABRE	CACGTG	551	6	+	cis-acting element involved in the abscisic acid responsiveness
TraesCS1B02G342600.2	ABRE	ACGTG	552	5	+	cis-acting element involved in the abscisic acid responsiveness
TraesCS1B02G342600.2	ABRE	ACGTG	905	5	+	cis-acting element involved in the abscisic acid responsiveness
TraesCS1B02G342600.2	as-1	TGACG	903	5	+
TraesCS1B02G342600.2	Box 4	ATTAAT	150	6	+	part of a conserved DNA module involved in light responsiveness
TraesCS1B02G342600.2	box S	AGCCACC	336	7	-
TraesCS1B02G342600.2	CAAT-box	CAAAT	19	5	-	common cis-acting element in promoter and enhancer regions
TraesCS1B02G342600.2	CAAT-box	CAAT	40	4	-
TraesCS1B02G342600.2	CAAT-box	CAAT	44	4	-
TraesCS1B02G342600.2	CAAT-box	CAAT	117	4	-
TraesCS1B02G342600.2	CAAT-box	CAAAT	130	5	-	common cis-acting element in promoter and enhancer regions
TraesCS1B02G342600.2	CAAT-box	CAAAT	163	5	-	common cis-acting element in promoter and enhancer regions
TraesCS1B02G342600.2	CAAT-box	CAAAT	176	5	+	common cis-acting element in promoter and enhancer regions
TraesCS1B02G342600.2	CAAT-box	CCAAT	218	5	+	common cis-acting element in promoter and enhancer regions
TraesCS1B02G342600.2	CAAT-box	CAAT	219	4	+
TraesCS1B02G342600.2	CAAT-box	CAAT	250	4	-
TraesCS1B02G342600.2	CAAT-box	CAAT	798	4	+
TraesCS1B02G342600.2	CAAT-box	CAAT	932	4	-
TraesCS1B02G342600.2	CAAT-box	CAAAT	986	5	-	common cis-acting element in promoter and enhancer regions
TraesCS1B02G342600.2	CAAT-box	CAAAT	1059	5	-	common cis-acting element in promoter and enhancer regions
TraesCS1B02G342600.2	CAAT-box	CAAAT	1099	5	+	common cis-acting element in promoter and enhancer regions
TraesCS1B02G342600.2	CAAT-box	CAAT	1457	4	+
TraesCS1B02G342600.2	CAAT-box	CCAAT	1642	5	-	common cis-acting element in promoter and enhancer regions
TraesCS1B02G342600.2	CAAT-box	CAAAT	1712	5	+	common cis-acting element in promoter and enhancer regions
TraesCS1B02G342600.2	CAAT-box	CCAAT	1715	5	-	common cis-acting element in promoter and enhancer regions
TraesCS1B02G342600.2	CAAT-box	CAAT	1913	4	+
TraesCS1B02G342600.2	CAT-box	GCCACT	13	6	-	cis-acting regulatory element related to meristem expression
TraesCS1B02G342600.2	CAT-box	GCCACT	47	6	+	cis-acting regulatory element related to meristem expression
TraesCS1B02G342600.2	CAT-box	GCCACT	80	6	+	cis-acting regulatory element related to meristem expression
TraesCS1B02G342600.2	CAT-box	GCCACT	90	6	-	cis-acting regulatory element related to meristem expression
TraesCS1B02G342600.2	CAT-box	GCCACT	157	6	-	cis-acting regulatory element related to meristem expression
TraesCS1B02G342600.2	CCGTCC motif	CCGTCC	345	6	-
TraesCS1B02G342600.2	CCGTCC motif	CCGTCC	1976	6	-
TraesCS1B02G342600.2	CCGTCC-box	CCGTCC	345	6	-
TraesCS1B02G342600.2	CCGTCC-box	CCGTCC	1976	6	-
TraesCS1B02G342600.2	CGTCA-motif	CGTCA	903	5	-	cis-acting regulatory element involved in the MeJA-responsiveness
TraesCS1B02G342600.2	CTAG-motif	ACTAGCAGAA	453	9	+
TraesCS1B02G342600.2	E2Fb	TTTGCCGC	648	8	+
TraesCS1B02G342600.2	GATA-motif	AAGGATAAGG	464	9	+	part of a light responsive element
TraesCS1B02G342600.2	G-box	GCCACGTGGA	417	9	+	cis-acting regulatory element involved in light responsiveness
TraesCS1B02G342600.2	G-box	CACGTG	551	6	+	cis-acting regulatory element involved in light responsiveness
TraesCS1B02G342600.2	G-box	CACGAC	731	6	+	cis-acting regulatory element involved in light responsiveness
TraesCS1B02G342600.2	G-box	CACGTC	904	6	-	cis-acting regulatory element involved in light responsiveness
TraesCS1B02G342600.2	G-Box	CACGTG	551	6	+	cis-acting regulatory element involved in light responsiveness
TraesCS1B02G342600.2	MYB	CAACAG	69	6	+
TraesCS1B02G342600.2	MYB	CAACAG	103	6	+
TraesCS1B02G342600.2	MYB	CAACCA	727	6	+
TraesCS1B02G342600.2	MYB	CAACCA	989	6	-
TraesCS1B02G342600.2	MYB	CAACAG	1024	6	-
TraesCS1B02G342600.2	MYB	CAACCA	1095	6	+
TraesCS1B02G342600.2	MYB	CAACAG	1468	6	-
TraesCS1B02G342600.2	Myb-binding site	CAACAG	69	6	+
TraesCS1B02G342600.2	Myb-binding site	CAACAG	103	6	+
TraesCS1B02G342600.2	Myb-binding site	CAACAG	1024	6	-
TraesCS1B02G342600.2	Myb-binding site	CAACAG	1468	6	-
TraesCS1B02G342600.2	MYC	CATTTG	18	6	+
TraesCS1B02G342600.2	MYC	CATTTG	129	6	+
TraesCS1B02G342600.2	MYC	CATTTG	162	6	+
TraesCS1B02G342600.2	MYC	CATTTG	176	6	-
TraesCS1B02G342600.2	MYC	CATGTG	617	6	-
TraesCS1B02G342600.2	MYC	CATGTG	745	6	+
TraesCS1B02G342600.2	MYC	CATTTG	985	6	+
TraesCS1B02G342600.2	MYC	CATTTG	1058	6	+
TraesCS1B02G342600.2	O2-site	GATGATGTGG	1034	9	+	cis-acting regulatory element involved in zein metabolism regulation
TraesCS1B02G342600.2	Sp1	GGGCGG	1489	6	-	light responsive element
TraesCS1B02G342600.2	STRE	AGGGG	395	5	+
TraesCS1B02G342600.2	STRE	AGGGG	426	5	+
TraesCS1B02G342600.2	STRE	AGGGG	1571	5	-
TraesCS1B02G342600.2	TATA-box	TATAAA	876	6	-	core promoter element around -30 of transcription start
TraesCS1B02G342600.2	TATA-box	TATAA	877	5	-	core promoter element around -30 of transcription start
TraesCS1B02G342600.2	TATA-box	TATA	878	4	+	core promoter element around -30 of transcription start
TraesCS1B02G342600.2	TCT-motif	TCTTAC	231	6	+	part of a light responsive element
TraesCS1B02G342600.2	TGACG-motif	TGACG	903	5	+	cis-acting regulatory element involved in the MeJA-responsiveness
TraesCS1B02G342600.2	TGA-element	AACGAC	683	6	-	auxin-responsive element
TraesCS1B02G342600.2	Unnamed__1	CGTGG	327	5	-
TraesCS1B02G342600.2	Unnamed__1	CGTGG	418	5	-
TraesCS1B02G342600.2	Unnamed__1	CGTGG	508	5	+
TraesCS1B02G342600.2	Unnamed__1	CGTGG	553	5	+
TraesCS1B02G342600.2	Unnamed__1	CGTGG	730	5	-
TraesCS1B02G342600.2	Unnamed__1	CGTGG	906	5	+
TraesCS1B02G342600.2	Unnamed__2	CCCCGG	631	6	-
TraesCS1B02G342600.2	Unnamed__2	CCCCGG	1972	6	-
TraesCS1B02G342600.2	Unnamed__4	CTCC	278	4	-
TraesCS1B02G342600.2	Unnamed__4	CTCC	281	4	-
TraesCS1B02G342600.2	Unnamed__4	CTCC	299	4	-
TraesCS1B02G342600.2	Unnamed__4	CTCC	405	4	+
TraesCS1B02G342600.2	Unnamed__4	CTCC	424	4	-
TraesCS1B02G342600.2	Unnamed__4	CTCC	436	4	-
TraesCS1B02G342600.2	Unnamed__4	CTCC	472	4	-
TraesCS1B02G342600.2	Unnamed__4	CTCC	511	4	-
TraesCS1B02G342600.2	Unnamed__4	CTCC	545	4	+
TraesCS1B02G342600.2	Unnamed__4	CTCC	736	4	+
TraesCS1B02G342600.2	Unnamed__4	CTCC	891	4	-
TraesCS1B02G342600.2	Unnamed__4	CTCC	909	4	-
TraesCS1B02G342600.2	Unnamed__4	CTCC	920	4	-
TraesCS1B02G342600.2	Unnamed__4	CTCC	928	4	+
TraesCS1B02G342600.2	Unnamed__4	CTCC	1444	4	-
TraesCS1B02G342600.2	Unnamed__4	CTCC	1531	4	-
TraesCS1B02G342600.2	Unnamed__4	CTCC	1577	4	+
TraesCS1B02G342600.2	Unnamed__4	CTCC	1602	4	-
TraesCS1B02G342600.2	Unnamed__4	CTCC	1830	4	-
TraesCS1B02G342600.2	Unnamed__4	CTCC	1864	4	+
TraesCS1B02G342600.2	WRE3	CCACCT	288	6	-
TraesCS1B02G342600.2	WRE3	CCACCT	335	6	-
TraesCS1B02G342600.2	WRE3	CCACCT	1874	6	-
TraesCS1B02G342600.2	WUN-motif	AAATTACT	1886	8	-
TraesCS1B02G342600.2		motif_sequence	253	4	-	short_function
TraesCS1B02G342600.2		motif_sequence	331	4	-	short_function
TraesCS1B02G342600.2		motif_sequence	403	4	+	short_function
TraesCS1B02G342600.2		motif_sequence	457	4	-	short_function
TraesCS1B02G342600.2		motif_sequence	511	4	-	short_function
TraesCS1B02G342600.2		motif_sequence	584	4	+	short_function
TraesCS1B02G342600.2		motif_sequence	616	4	-	short_function
TraesCS1B02G342600.2		motif_sequence	722	4	+	short_function
TraesCS1B02G342600.2		motif_sequence	746	4	+	short_function
TraesCS1B02G342600.2		motif_sequence	1015	4	+	short_function
TraesCS1B02G342600.2		motif_sequence	1444	4	-	short_function
TraesCS1B02G342600.2		motif_sequence	1605	4	-	short_function
TraesCS1B02G342600.2		motif_sequence	1729	4	+	short_function
TraesCS1B02G342600.2		motif_sequence	1739	4	+	short_function
TraesCS1B02G342600.2		motif_sequence	1902	4	-	short_function
TraesCS1B02G342600.2		motif_sequence	1963	4	+	short_function
TraesCS1B02G342600.2		motif_sequence	1992	4	+	short_function
TraesCS1B02G468200.1	A-box	CCGTCC	378	6	-	cis-acting regulatory element
TraesCS1B02G468200.1	A-box	CCGTCC	822	6	+	cis-acting regulatory element
TraesCS1B02G468200.1	A-box	CCGTCC	1394	6	-	cis-acting regulatory element
TraesCS1B02G468200.1	A-box	CCGTCC	1453	6	+	cis-acting regulatory element
TraesCS1B02G468200.1	ABRE	GCCGCGTGGC	1343	9	-	cis-acting element involved in the abscisic acid responsiveness
TraesCS1B02G468200.1	ABRE	ACGTG	1946	5	+	cis-acting element involved in the abscisic acid responsiveness
TraesCS1B02G468200.1	ACE	GCGACGTACC	808	9	-	cis-acting element involved in light responsiveness
TraesCS1B02G468200.1	as-1	TGACG	213	5	+
TraesCS1B02G468200.1	as-1	TGACG	839	5	+
TraesCS1B02G468200.1	as-1	TGACG	1372	5	+
TraesCS1B02G468200.1	as-1	TGACG	1723	5	-
TraesCS1B02G468200.1	as-1	TGACG	1944	5	+
TraesCS1B02G468200.1	Box 4	ATTAAT	61	6	+	part of a conserved DNA module involved in light responsiveness
TraesCS1B02G468200.1	CAAT-box	CCAAT	38	5	+	common cis-acting element in promoter and enhancer regions
TraesCS1B02G468200.1	CAAT-box	CAAT	39	4	+
TraesCS1B02G468200.1	CAAT-box	CAACCAACTCC	911	10	-	common cis-acting element in promoter and enhancer regions
TraesCS1B02G468200.1	CAAT-box	CCAAT	1192	5	+	common cis-acting element in promoter and enhancer regions
TraesCS1B02G468200.1	CAAT-box	CAAT	1193	4	+
TraesCS1B02G468200.1	CAAT-box	CAAAT	1195	5	-	common cis-acting element in promoter and enhancer regions
TraesCS1B02G468200.1	CAAT-box	CAAAT	1361	5	-	common cis-acting element in promoter and enhancer regions
TraesCS1B02G468200.1	CAAT-box	CCAAT	1552	5	-	common cis-acting element in promoter and enhancer regions
TraesCS1B02G468200.1	CAAT-box	CAAT	1918	4	-
TraesCS1B02G468200.1	CAT-box	GCCACT	454	6	+	cis-acting regulatory element related to meristem expression
TraesCS1B02G468200.1	CAT-box	GCCACT	882	6	-	cis-acting regulatory element related to meristem expression
TraesCS1B02G468200.1	CCAAT-box	CAACGG	1017	6	+	MYBHv1 binding site
TraesCS1B02G468200.1	CCGTCC motif	CCGTCC	378	6	-
TraesCS1B02G468200.1	CCGTCC motif	CCGTCC	822	6	+
TraesCS1B02G468200.1	CCGTCC motif	CCGTCC	1394	6	-
TraesCS1B02G468200.1	CCGTCC motif	CCGTCC	1453	6	+
TraesCS1B02G468200.1	CCGTCC-box	CCGTCC	378	6	-
TraesCS1B02G468200.1	CCGTCC-box	CCGTCC	822	6	+
TraesCS1B02G468200.1	CCGTCC-box	CCGTCC	1394	6	-
TraesCS1B02G468200.1	CCGTCC-box	CCGTCC	1453	6	+
TraesCS1B02G468200.1	CGTCA-motif	CGTCA	213	5	-	cis-acting regulatory element involved in the MeJA-responsiveness
TraesCS1B02G468200.1	CGTCA-motif	CGTCA	839	5	-	cis-acting regulatory element involved in the MeJA-responsiveness
TraesCS1B02G468200.1	CGTCA-motif	CGTCA	1372	5	-	cis-acting regulatory element involved in the MeJA-responsiveness
TraesCS1B02G468200.1	CGTCA-motif	CGTCA	1723	5	+	cis-acting regulatory element involved in the MeJA-responsiveness
TraesCS1B02G468200.1	CGTCA-motif	CGTCA	1944	5	-	cis-acting regulatory element involved in the MeJA-responsiveness
TraesCS1B02G468200.1	dOCT	CACGGATC	696	8	-
TraesCS1B02G468200.1	DRE1	ACCGAGA	1209	7	-
TraesCS1B02G468200.1	GARE-motif	TCTGTTG	1625	7	+	gibberellin-responsive element
TraesCS1B02G468200.1	G-box	CACGAC	1683	6	-	cis-acting regulatory element involved in light responsiveness
TraesCS1B02G468200.1	G-box	CACGTC	1945	6	-	cis-acting regulatory element involved in light responsiveness
TraesCS1B02G468200.1	GC-motif	CCCCCG	95	6	+	enhancer-like element involved in anoxic specific inducibility
TraesCS1B02G468200.1	GC-motif	CCCCCG	121	6	-	enhancer-like element involved in anoxic specific inducibility
TraesCS1B02G468200.1	GC-motif	CCCCCG	942	6	-	enhancer-like element involved in anoxic specific inducibility
TraesCS1B02G468200.1	GC-motif	CCCCCG	953	6	-	enhancer-like element involved in anoxic specific inducibility
TraesCS1B02G468200.1	I-box	cCATATCCAAT	1186	10	+	part of a light responsive element
TraesCS1B02G468200.1	JERE	AGACCGCC	853	8	-
TraesCS1B02G468200.1	MBS	CAACTG	22	6	-	MYB binding site involved in drought-inducibility
TraesCS1B02G468200.1	Myb	CAACTG	22	6	-
TraesCS1B02G468200.1	MYB	CAACCA	916	6	-
TraesCS1B02G468200.1	MYB	CAACCA	1267	6	-
TraesCS1B02G468200.1	MYB	CAACAG	1626	6	-
TraesCS1B02G468200.1	MYB	CAACAG	1660	6	-
TraesCS1B02G468200.1	MYB recognition site	CCGTTG	1017	6	-
TraesCS1B02G468200.1	Myb-binding site	CAACAG	1626	6	-
TraesCS1B02G468200.1	Myb-binding site	CAACAG	1660	6	-
TraesCS1B02G468200.1	O2-site	GATGATGTGG	1260	9	+	cis-acting regulatory element involved in zein metabolism regulation
TraesCS1B02G468200.1	Sp1	GGGCGG	432	6	+	light responsive element
TraesCS1B02G468200.1	Sp1	GGGCGG	852	6	+	light responsive element
TraesCS1B02G468200.1	Sp1	GGGCGG	1055	6	+	light responsive element
TraesCS1B02G468200.1	Sp1	GGGCGG	1179	6	+	light responsive element
TraesCS1B02G468200.1	STRE	AGGGG	417	5	-
TraesCS1B02G468200.1	STRE	AGGGG	1128	5	+
TraesCS1B02G468200.1	STRE	AGGGG	1177	5	+
TraesCS1B02G468200.1	TCCC-motif	TCTCCCT	250	7	+	part of a light responsive element
TraesCS1B02G468200.1	TCCC-motif	TCTCCCT	1535	7	+	part of a light responsive element
TraesCS1B02G468200.1	TGACG-motif	TGACG	213	5	+	cis-acting regulatory element involved in the MeJA-responsiveness
TraesCS1B02G468200.1	TGACG-motif	TGACG	839	5	+	cis-acting regulatory element involved in the MeJA-responsiveness
TraesCS1B02G468200.1	TGACG-motif	TGACG	1372	5	+	cis-acting regulatory element involved in the MeJA-responsiveness
TraesCS1B02G468200.1	TGACG-motif	TGACG	1723	5	-	cis-acting regulatory element involved in the MeJA-responsiveness
TraesCS1B02G468200.1	TGACG-motif	TGACG	1944	5	+	cis-acting regulatory element involved in the MeJA-responsiveness
TraesCS1B02G468200.1	TGA-element	AACGAC	1495	6	-	auxin-responsive element
TraesCS1B02G468200.1	TGA-element	AACGAC	1617	6	-	auxin-responsive element
TraesCS1B02G468200.1	Unnamed__1	CGTGG	182	5	+
TraesCS1B02G468200.1	Unnamed__1	CGTGG	466	5	+
TraesCS1B02G468200.1	Unnamed__1	CGTGG	477	5	+
TraesCS1B02G468200.1	Unnamed__1	CGTGG	849	5	+
TraesCS1B02G468200.1	Unnamed__1	CGTGG	1338	5	-
TraesCS1B02G468200.1	Unnamed__1	CGTGG	1488	5	+
TraesCS1B02G468200.1	Unnamed__1	CGTGG	1685	5	+
TraesCS1B02G468200.1	Unnamed__16	GCTGCCCGTC	552	9	-
TraesCS1B02G468200.1	Unnamed__2	CCCCGG	235	6	+
TraesCS1B02G468200.1	Unnamed__2	CCCCGG	528	6	+
TraesCS1B02G468200.1	Unnamed__2	CCCCGG	1145	6	+
TraesCS1B02G468200.1	Unnamed__4	CTCC	151	4	+
TraesCS1B02G468200.1	Unnamed__4	CTCC	163	4	+
TraesCS1B02G468200.1	Unnamed__4	CTCC	167	4	+
TraesCS1B02G468200.1	Unnamed__4	CTCC	233	4	+
TraesCS1B02G468200.1	Unnamed__4	CTCC	246	4	+
TraesCS1B02G468200.1	Unnamed__4	CTCC	251	4	+
TraesCS1B02G468200.1	Unnamed__4	CTCC	656	4	-
TraesCS1B02G468200.1	Unnamed__4	CTCC	831	4	-
TraesCS1B02G468200.1	Unnamed__4	CTCC	872	4	-
TraesCS1B02G468200.1	Unnamed__4	CTCC	880	4	-
TraesCS1B02G468200.1	Unnamed__4	CTCC	908	4	-
TraesCS1B02G468200.1	Unnamed__4	CTCC	979	4	-
TraesCS1B02G468200.1	Unnamed__4	CTCC	1007	4	-
TraesCS1B02G468200.1	Unnamed__4	CTCC	1119	4	+
TraesCS1B02G468200.1	Unnamed__4	CTCC	1152	4	-
TraesCS1B02G468200.1	Unnamed__4	CTCC	1175	4	-
TraesCS1B02G468200.1	Unnamed__4	CTCC	1232	4	-
TraesCS1B02G468200.1	Unnamed__4	CTCC	1251	4	+
TraesCS1B02G468200.1	Unnamed__4	CTCC	1259	4	-
TraesCS1B02G468200.1	Unnamed__4	CTCC	1294	4	-
TraesCS1B02G468200.1	Unnamed__4	CTCC	1419	4	-
TraesCS1B02G468200.1	Unnamed__4	CTCC	1424	4	-
TraesCS1B02G468200.1	Unnamed__4	CTCC	1504	4	+
TraesCS1B02G468200.1	Unnamed__4	CTCC	1510	4	-
TraesCS1B02G468200.1	Unnamed__4	CTCC	1536	4	+
TraesCS1B02G468200.1	Unnamed__4	CTCC	1564	4	+
TraesCS1B02G468200.1	Unnamed__4	CTCC	1632	4	-
TraesCS1B02G468200.1	Unnamed__4	CTCC	1646	4	-
TraesCS1B02G468200.1	Unnamed__4	CTCC	1669	4	+
TraesCS1B02G468200.1	Unnamed__4	CTCC	1672	4	+
TraesCS1B02G468200.1	Unnamed__4	CTCC	1704	4	+
TraesCS1B02G468200.1	Unnamed__4	CTCC	1749	4	-
TraesCS1B02G468200.1	Unnamed__4	CTCC	1765	4	-
TraesCS1B02G468200.1	Unnamed__4	CTCC	1858	4	-
TraesCS1B02G468200.1	Unnamed__4	CTCC	1935	4	+
TraesCS1B02G468200.1	WRE3	CCACCT	536	6	-
TraesCS1B02G468200.1	WRE3	CCACCT	1003	6	-
TraesCS1B02G468200.1	WUN-motif	ACATTACGG	1435	9	+
TraesCS1B02G468200.1		motif_sequence	13	4	+	short_function
TraesCS1B02G468200.1		motif_sequence	249	4	+	short_function
TraesCS1B02G468200.1		motif_sequence	276	4	+	short_function
TraesCS1B02G468200.1		motif_sequence	549	4	-	short_function
TraesCS1B02G468200.1		motif_sequence	890	4	+	short_function
TraesCS1B02G468200.1		motif_sequence	1152	4	-	short_function
TraesCS1B02G468200.1		motif_sequence	1424	4	-	short_function
TraesCS1B02G468200.1		motif_sequence	1534	4	+	short_function
TraesCS1B02G468200.1		motif_sequence	1677	4	+	short_function
TraesCS1B02G468200.1		motif_sequence	1756	4	+	short_function
TraesCS1B02G468200.1		motif_sequence	1813	4	-	short_function
TraesCS1B02G468200.1		motif_sequence	1852	4	+	short_function
TraesCS1B02G468200.1		motif_sequence	1909	4	-	short_function
TraesCS1B02G468200.1		motif_sequence	1955	4	+	short_function
TraesCS1B02G468200.1		motif_sequence	1960	4	+	short_function
TraesCS1B02G468200.1		motif_sequence	1968	4	+	short_function
TraesCS1D02G132600.2	3-AF1 binding site	TAAGAGAGGAA	884	10	+	light responsive element
TraesCS1D02G132600.2	ABRE	CACGTG	25	6	+	cis-acting element involved in the abscisic acid responsiveness
TraesCS1D02G132600.2	ABRE	ACGTG	26	5	+	cis-acting element involved in the abscisic acid responsiveness
TraesCS1D02G132600.2	ABRE	ACGTG	820	5	+	cis-acting element involved in the abscisic acid responsiveness
TraesCS1D02G132600.2	ABRE	CACGTG	1084	6	-	cis-acting element involved in the abscisic acid responsiveness
TraesCS1D02G132600.2	ABRE	ACGTG	1085	5	+	cis-acting element involved in the abscisic acid responsiveness
TraesCS1D02G132600.2	ABRE	GCAACGTGTC	1125	9	+	cis-acting element involved in the abscisic acid responsiveness
TraesCS1D02G132600.2	ABRE	ACGTG	1128	5	+	cis-acting element involved in the abscisic acid responsiveness
TraesCS1D02G132600.2	ABRE	ACGTG	1199	5	+	cis-acting element involved in the abscisic acid responsiveness
TraesCS1D02G132600.2	ABRE	ACGTG	1917	5	-	cis-acting element involved in the abscisic acid responsiveness
TraesCS1D02G132600.2	AC-I	(T/C)C(T/C)(C/T)ACC(T/C)ACC	1639	8.5	+
TraesCS1D02G132600.2	AE-box	AGAAACAA	151	8	-	part of a module for light response
TraesCS1D02G132600.2	ARE	AAACCA	687	6	-	cis-acting regulatory element essential for the anaerobic induction
TraesCS1D02G132600.2	as-1	TGACG	1133	5	+
TraesCS1D02G132600.2	Box 4	ATTAAT	1701	6	-	part of a conserved DNA module involved in light responsiveness
TraesCS1D02G132600.2	Box 4	ATTAAT	1744	6	-	part of a conserved DNA module involved in light responsiveness
TraesCS1D02G132600.2	CAAT-box	CCAAT	52	5	-	common cis-acting element in promoter and enhancer regions
TraesCS1D02G132600.2	CAAT-box	CAAAT	77	5	-	common cis-acting element in promoter and enhancer regions
TraesCS1D02G132600.2	CAAT-box	CAAAT	322	5	-	common cis-acting element in promoter and enhancer regions
TraesCS1D02G132600.2	CAAT-box	CAAT	349	4	-
TraesCS1D02G132600.2	CAAT-box	CCAAT	384	5	+	common cis-acting element in promoter and enhancer regions
TraesCS1D02G132600.2	CAAT-box	CAAT	385	4	+
TraesCS1D02G132600.2	CAAT-box	CAAAT	450	5	+	common cis-acting element in promoter and enhancer regions
TraesCS1D02G132600.2	CAAT-box	CAAT	468	4	-
TraesCS1D02G132600.2	CAAT-box	CCAAT	484	5	-	common cis-acting element in promoter and enhancer regions
TraesCS1D02G132600.2	CAAT-box	CAAT	494	4	-
TraesCS1D02G132600.2	CAAT-box	CAAT	544	4	-
TraesCS1D02G132600.2	CAAT-box	CAAT	627	4	-
TraesCS1D02G132600.2	CAAT-box	CAAT	722	4	+
TraesCS1D02G132600.2	CAAT-box	CAAT	759	4	+
TraesCS1D02G132600.2	CAAT-box	CAAT	761	4	-
TraesCS1D02G132600.2	CAAT-box	CAAT	765	4	+
TraesCS1D02G132600.2	CAAT-box	CCAAT	825	5	-	common cis-acting element in promoter and enhancer regions
TraesCS1D02G132600.2	CAAT-box	CAAAT	1287	5	+	common cis-acting element in promoter and enhancer regions
TraesCS1D02G132600.2	CAAT-box	CAAT	1323	4	+
TraesCS1D02G132600.2	CAAT-box	CAAT	1337	4	-
TraesCS1D02G132600.2	CAAT-box	CAAT	1455	4	-
TraesCS1D02G132600.2	CAAT-box	CCAAT	1463	5	-	common cis-acting element in promoter and enhancer regions
TraesCS1D02G132600.2	CAAT-box	CAAT	1495	4	-
TraesCS1D02G132600.2	CAAT-box	CAAT	1504	4	+
TraesCS1D02G132600.2	CAAT-box	CAAT	1538	4	+
TraesCS1D02G132600.2	CAAT-box	CAAT	1628	4	+
TraesCS1D02G132600.2	CAAT-box	CAAT	1657	4	-
TraesCS1D02G132600.2	CAAT-box	CAAAT	1698	5	+	common cis-acting element in promoter and enhancer regions
TraesCS1D02G132600.2	CAAT-box	CCAAT	1737	5	+	common cis-acting element in promoter and enhancer regions
TraesCS1D02G132600.2	CAAT-box	CAAT	1738	4	+
TraesCS1D02G132600.2	CAAT-box	CAAT	1748	4	-
TraesCS1D02G132600.2	CAAT-box	CCAAT	1779	5	-	common cis-acting element in promoter and enhancer regions
TraesCS1D02G132600.2	CAAT-box	CAAT	1785	4	+
TraesCS1D02G132600.2	CAAT-box	CAAT	1809	4	+
TraesCS1D02G132600.2	CAAT-box	CAAAT	1855	5	+	common cis-acting element in promoter and enhancer regions
TraesCS1D02G132600.2	CAAT-box	CAAT	1858	4	-
TraesCS1D02G132600.2	CAAT-box	CAAT	1937	4	-
TraesCS1D02G132600.2	CAAT-box	CAAT	1981	4	-
TraesCS1D02G132600.2	CCAAT-box	CAACGG	801	6	-	MYBHv1 binding site
TraesCS1D02G132600.2	CCAAT-box	CAACGG	1007	6	+	MYBHv1 binding site
TraesCS1D02G132600.2	CGTCA-motif	CGTCA	1133	5	-	cis-acting regulatory element involved in the MeJA-responsiveness
TraesCS1D02G132600.2	DRE core	GCCGAC	961	6	+
TraesCS1D02G132600.2	GARE-motif	TCTGTTG	787	7	+	gibberellin-responsive element
TraesCS1D02G132600.2	GATA-motif	GATAGGG	1994	7	+	part of a light responsive element
TraesCS1D02G132600.2	G-box	CACGTG	25	6	+	cis-acting regulatory element involved in light responsiveness
TraesCS1D02G132600.2	G-box	CACGTC	819	6	-	cis-acting regulatory element involved in light responsiveness
TraesCS1D02G132600.2	G-box	CACGTG	1084	6	-	cis-acting regulatory element involved in light responsiveness
TraesCS1D02G132600.2	G-box	CACGTC	1198	6	-	cis-acting regulatory element involved in light responsiveness
TraesCS1D02G132600.2	G-box	CACGTC	1917	6	+	cis-acting regulatory element involved in light responsiveness
TraesCS1D02G132600.2	G-Box	CACGTG	25	6	+	cis-acting regulatory element involved in light responsiveness
TraesCS1D02G132600.2	G-Box	CACGTG	1084	6	-	cis-acting regulatory element involved in light responsiveness
TraesCS1D02G132600.2	G-Box	CACGTT	1127	6	-	cis-acting regulatory element involved in light responsiveness
TraesCS1D02G132600.2	MBSI	aaaAaaC(G/C)GTTA	176	10.5	-	MYB binding site involved in flavonoid biosynthetic genes regulation
TraesCS1D02G132600.2	MYB	CAACAG	170	6	-
TraesCS1D02G132600.2	MYB	CAACAG	788	6	-
TraesCS1D02G132600.2	MYB	TAACCA	970	6	+
TraesCS1D02G132600.2	MYB	CAACCA	1423	6	-
TraesCS1D02G132600.2	MYB	CAACCA	1645	6	+
TraesCS1D02G132600.2	MYB recognition site	CCGTTG	801	6	+
TraesCS1D02G132600.2	MYB recognition site	CCGTTG	1007	6	-
TraesCS1D02G132600.2	Myb-binding site	CAACAG	170	6	-
TraesCS1D02G132600.2	Myb-binding site	CAACAG	788	6	-
TraesCS1D02G132600.2	MYB-like sequence	TAACCA	970	6	+
TraesCS1D02G132600.2	MYC	CATGTG	258	6	+
TraesCS1D02G132600.2	MYC	CATTTG	321	6	+
TraesCS1D02G132600.2	MYC	CAATTG	759	6	+
TraesCS1D02G132600.2	MYC	CATGTG	846	6	-
TraesCS1D02G132600.2	MYC	CATGTG	1419	6	-
TraesCS1D02G132600.2	RY-element	CATGCATG	1757	8	-	cis-acting regulatory element involved in seed-specific regulation
TraesCS1D02G132600.2	STRE	AGGGG	273	5	-
TraesCS1D02G132600.2	STRE	AGGGG	1974	5	+
TraesCS1D02G132600.2	TATA	TATAAAAT	1867	8	+
TraesCS1D02G132600.2	TATA-box	TATA	218	4	+	core promoter element around -30 of transcription start
TraesCS1D02G132600.2	TATA-box	TATAA	374	5	-	core promoter element around -30 of transcription start
TraesCS1D02G132600.2	TATA-box	TATA	375	4	+	core promoter element around -30 of transcription start
TraesCS1D02G132600.2	TATA-box	ccTATAAAaa	566	9	-	core promoter element around -30 of transcription start
TraesCS1D02G132600.2	TATA-box	TATAAAA	567	7	-	core promoter element around -30 of transcription start
TraesCS1D02G132600.2	TATA-box	TATAAA	568	6	-	core promoter element around -30 of transcription start
TraesCS1D02G132600.2	TATA-box	TATAA	569	5	-	core promoter element around -30 of transcription start
TraesCS1D02G132600.2	TATA-box	TATA	570	4	+	core promoter element around -30 of transcription start
TraesCS1D02G132600.2	TATA-box	TATA	675	4	+	core promoter element around -30 of transcription start
TraesCS1D02G132600.2	TATA-box	TACAAAA	708	7	-	core promoter element around -30 of transcription start
TraesCS1D02G132600.2	TATA-box	TACAAAA	1150	7	-	core promoter element around -30 of transcription start
TraesCS1D02G132600.2	TATA-box	TATAAAA	1256	7	-	core promoter element around -30 of transcription start
TraesCS1D02G132600.2	TATA-box	TATAAA	1257	6	-	core promoter element around -30 of transcription start
TraesCS1D02G132600.2	TATA-box	TATAA	1258	5	-	core promoter element around -30 of transcription start
TraesCS1D02G132600.2	TATA-box	TATA	1259	4	-	core promoter element around -30 of transcription start
TraesCS1D02G132600.2	TATA-box	TATA	1294	4	-	core promoter element around -30 of transcription start
TraesCS1D02G132600.2	TATA-box	TATA	1351	4	-	core promoter element around -30 of transcription start
TraesCS1D02G132600.2	TATA-box	TATA	1545	4	-	core promoter element around -30 of transcription start
TraesCS1D02G132600.2	TATA-box	ATATAA	1556	6	+	core promoter element around -30 of transcription start
TraesCS1D02G132600.2	TATA-box	TATA	1557	4	-	core promoter element around -30 of transcription start
TraesCS1D02G132600.2	TATA-box	TACAAAA	1568	7	-	core promoter element around -30 of transcription start
TraesCS1D02G132600.2	TATA-box	TATAAA	1617	6	-	core promoter element around -30 of transcription start
TraesCS1D02G132600.2	TATA-box	TATAA	1618	5	-	core promoter element around -30 of transcription start
TraesCS1D02G132600.2	TATA-box	TATA	1619	4	-	core promoter element around -30 of transcription start
TraesCS1D02G132600.2	TATA-box	TACAAAA	1677	7	-	core promoter element around -30 of transcription start
TraesCS1D02G132600.2	TATA-box	TATAA	1866	5	-	core promoter element around -30 of transcription start
TraesCS1D02G132600.2	TATA-box	TATA	1867	4	-	core promoter element around -30 of transcription start
TraesCS1D02G132600.2	TATC-box	TATCCCA	1056	7	+	cis-acting element involved in gibberellin-responsiveness
TraesCS1D02G132600.2	TCA	TCATCTTCAT	592	9	-
TraesCS1D02G132600.2	TCCC-motif	TCTCCCT	1158	7	-	part of a light responsive element
TraesCS1D02G132600.2	TCT-motif	TCTTAC	402	6	-	part of a light responsive element
TraesCS1D02G132600.2	TGACG-motif	TGACG	1133	5	+	cis-acting regulatory element involved in the MeJA-responsiveness
TraesCS1D02G132600.2	TGA-element	AACGAC	746	6	+	auxin-responsive element
TraesCS1D02G132600.2	TGA-element	AACGAC	836	6	+	auxin-responsive element
TraesCS1D02G132600.2	TGA-element	AACGAC	919	6	+	auxin-responsive element
TraesCS1D02G132600.2	TGA-element	AACGAC	1195	6	+	auxin-responsive element
TraesCS1D02G132600.2	Unnamed__1	CGTGG	685	5	+
TraesCS1D02G132600.2	Unnamed__4	CTCC	226	4	-
TraesCS1D02G132600.2	Unnamed__4	CTCC	507	4	+
TraesCS1D02G132600.2	Unnamed__4	CTCC	574	4	-
TraesCS1D02G132600.2	Unnamed__4	CTCC	793	4	-
TraesCS1D02G132600.2	Unnamed__4	CTCC	1021	4	-
TraesCS1D02G132600.2	Unnamed__4	CTCC	1071	4	-
TraesCS1D02G132600.2	Unnamed__4	CTCC	1160	4	-
TraesCS1D02G132600.2	Unnamed__4	CTCC	1207	4	+
TraesCS1D02G132600.2	Unnamed__4	CTCC	1428	4	-
TraesCS1D02G132600.2	Unnamed__4	CTCC	1432	4	+
TraesCS1D02G132600.2	Unnamed__4	CTCC	1589	4	+
TraesCS1D02G132600.2	Unnamed__4	CTCC	1602	4	+
TraesCS1D02G132600.2	Unnamed__4	CTCC	1606	4	+
TraesCS1D02G132600.2	W box	TTGACC	1782	6	-
TraesCS1D02G132600.2	WUN-motif	AAATTACT	657	8	-
TraesCS1D02G132600.2		motif_sequence	20	4	+	short_function
TraesCS1D02G132600.2		motif_sequence	84	4	+	short_function
TraesCS1D02G132600.2		motif_sequence	199	4	+	short_function
TraesCS1D02G132600.2		motif_sequence	410	4	+	short_function
TraesCS1D02G132600.2		motif_sequence	422	4	+	short_function
TraesCS1D02G132600.2		motif_sequence	505	4	+	short_function
TraesCS1D02G132600.2		motif_sequence	512	4	+	short_function
TraesCS1D02G132600.2		motif_sequence	594	4	-	short_function
TraesCS1D02G132600.2		motif_sequence	845	4	-	short_function
TraesCS1D02G132600.2		motif_sequence	980	4	-	short_function
TraesCS1D02G132600.2		motif_sequence	997	4	-	short_function
TraesCS1D02G132600.2		motif_sequence	1021	4	-	short_function
TraesCS1D02G132600.2		motif_sequence	1154	4	-	short_function
TraesCS1D02G132600.2		motif_sequence	1160	4	-	short_function
TraesCS1D02G132600.2		motif_sequence	1477	4	-	short_function
TraesCS1D02G132600.2		motif_sequence	1771	4	-	short_function
TraesCS1D02G132600.2		motif_sequence	1819	4	+	short_function
TraesCS1D02G196500.1	A-box	CCGTCC	1218	6	+	cis-acting regulatory element
TraesCS1D02G196500.1	ABRE	ACGTG	344	5	-	cis-acting element involved in the abscisic acid responsiveness
TraesCS1D02G196500.1	ABRE	ACGTG	491	5	+	cis-acting element involved in the abscisic acid responsiveness
TraesCS1D02G196500.1	ABRE	ACGTG	525	5	-	cis-acting element involved in the abscisic acid responsiveness
TraesCS1D02G196500.1	ACE	CTAACGTATT	374	9	+	cis-acting element involved in light responsiveness
TraesCS1D02G196500.1	ARE	AAACCA	586	6	+	cis-acting regulatory element essential for the anaerobic induction
TraesCS1D02G196500.1	ARE	AAACCA	773	6	+	cis-acting regulatory element essential for the anaerobic induction
TraesCS1D02G196500.1	as-1	TGACG	97	5	-
TraesCS1D02G196500.1	as-1	TGACG	346	5	-
TraesCS1D02G196500.1	as-1	TGACG	364	5	-
TraesCS1D02G196500.1	as-1	TGACG	1199	5	-
TraesCS1D02G196500.1	as-1	TGACG	1260	5	-
TraesCS1D02G196500.1	as-1	TGACG	1286	5	-
TraesCS1D02G196500.1	AT~TATA-box	TATATA	243	6	+
TraesCS1D02G196500.1	AT~TATA-box	TATATAAA	718	8	-
TraesCS1D02G196500.1	AT~TATA-box	TATATA	720	6	+
TraesCS1D02G196500.1	AT~TATA-box	TATATA	979	6	+
TraesCS1D02G196500.1	AT~TATA-box	TATATA	981	6	+
TraesCS1D02G196500.1	AT~TATA-box	TATATA	1540	6	-
TraesCS1D02G196500.1	ATCT-motif	AATCTAATCC	355	9	+	part of a conserved DNA module involved in light responsiveness
TraesCS1D02G196500.1	Box 4	ATTAAT	605	6	+	part of a conserved DNA module involved in light responsiveness
TraesCS1D02G196500.1	Box 4	ATTAAT	1466	6	-	part of a conserved DNA module involved in light responsiveness
TraesCS1D02G196500.1	Box 4	ATTAAT	1850	6	-	part of a conserved DNA module involved in light responsiveness
TraesCS1D02G196500.1	Box II -like sequence	TCCGTGTACCA	1559	10	-	cis-acting regulatory element
TraesCS1D02G196500.1	box S	AGCCACC	1514	7	+
TraesCS1D02G196500.1	CAAT-box	CAAT	71	4	-
TraesCS1D02G196500.1	CAAT-box	CCAAT	92	5	-	common cis-acting element in promoter and enhancer regions
TraesCS1D02G196500.1	CAAT-box	CAAT	134	4	-
TraesCS1D02G196500.1	CAAT-box	CAAT	227	4	-
TraesCS1D02G196500.1	CAAT-box	CAAAT	399	5	-	common cis-acting element in promoter and enhancer regions
TraesCS1D02G196500.1	CAAT-box	CAAAT	409	5	-	common cis-acting element in promoter and enhancer regions
TraesCS1D02G196500.1	CAAT-box	CAAAT	469	5	+	common cis-acting element in promoter and enhancer regions
TraesCS1D02G196500.1	CAAT-box	CAAT	550	4	+
TraesCS1D02G196500.1	CAAT-box	CAAT	626	4	+
TraesCS1D02G196500.1	CAAT-box	CAAT	943	4	-
TraesCS1D02G196500.1	CAAT-box	CAAT	958	4	+
TraesCS1D02G196500.1	CAAT-box	CAAAT	1193	5	+	common cis-acting element in promoter and enhancer regions
TraesCS1D02G196500.1	CAAT-box	CAAT	1365	4	-
TraesCS1D02G196500.1	CAAT-box	CAAT	1423	4	-
TraesCS1D02G196500.1	CAAT-box	CAAT	1586	4	-
TraesCS1D02G196500.1	CAAT-box	CAAT	1634	4	+
TraesCS1D02G196500.1	CAAT-box	CAAT	1687	4	-
TraesCS1D02G196500.1	CAAT-box	CAAT	1728	4	-
TraesCS1D02G196500.1	CCGTCC motif	CCGTCC	1218	6	+
TraesCS1D02G196500.1	CCGTCC-box	CCGTCC	1218	6	+
TraesCS1D02G196500.1	CGTCA-motif	CGTCA	97	5	+	cis-acting regulatory element involved in the MeJA-responsiveness
TraesCS1D02G196500.1	CGTCA-motif	CGTCA	346	5	+	cis-acting regulatory element involved in the MeJA-responsiveness
TraesCS1D02G196500.1	CGTCA-motif	CGTCA	364	5	+	cis-acting regulatory element involved in the MeJA-responsiveness
TraesCS1D02G196500.1	CGTCA-motif	CGTCA	1199	5	+	cis-acting regulatory element involved in the MeJA-responsiveness
TraesCS1D02G196500.1	CGTCA-motif	CGTCA	1260	5	+	cis-acting regulatory element involved in the MeJA-responsiveness
TraesCS1D02G196500.1	CGTCA-motif	CGTCA	1286	5	+	cis-acting regulatory element involved in the MeJA-responsiveness
TraesCS1D02G196500.1	CTAG-motif	ACTAGCAGAA	1403	9	-
TraesCS1D02G196500.1	DRE core	GCCGAC	1701	6	-
TraesCS1D02G196500.1	E2Fb	TTTGCCGC	181	8	-
TraesCS1D02G196500.1	ERE	ATTTTAAA	1617	8	+
TraesCS1D02G196500.1	GARE-motif	TCTGTTG	1492	7	-	gibberellin-responsive element
TraesCS1D02G196500.1	G-Box	CACGTT	490	6	-	cis-acting regulatory element involved in light responsiveness
TraesCS1D02G196500.1	G-Box	CACGTT	525	6	+	cis-acting regulatory element involved in light responsiveness
TraesCS1D02G196500.1	G-box	CACGTC	344	6	+	cis-acting regulatory element involved in light responsiveness
TraesCS1D02G196500.1	I-box	gGATAAGGTG	41	9	+	part of a light responsive element
TraesCS1D02G196500.1	JERE	AGACCGCC	475	8	-
TraesCS1D02G196500.1	LTR	CCGAAA	518	6	-	cis-acting element involved in low-temperature responsiveness
TraesCS1D02G196500.1	LTR	CCGAAA	1012	6	+	cis-acting element involved in low-temperature responsiveness
TraesCS1D02G196500.1	MRE	AACCTAA	355	7	+	MYB binding site involved in light responsiveness
TraesCS1D02G196500.1	MRE	AACCTAA	1160	7	-	MYB binding site involved in light responsiveness
TraesCS1D02G196500.1	MYB	CAACAG	1492	6	+
TraesCS1D02G196500.1	Myb-binding site	CAACAG	1492	6	+
TraesCS1D02G196500.1	MYC	CATTTG	398	6	+
TraesCS1D02G196500.1	MYC	CATGTG	648	6	+
TraesCS1D02G196500.1	P-box	CCTTTTG	865	7	+	gibberellin-responsive element
TraesCS1D02G196500.1	Sp1	GGGCGG	1229	6	+	light responsive element
TraesCS1D02G196500.1	STRE	AGGGG	1992	5	-
TraesCS1D02G196500.1	TATA	TATAAAAT	1611	8	+
TraesCS1D02G196500.1	TATA-box	TATACA	102	6	-	core promoter element around -30 of transcription start
TraesCS1D02G196500.1	TATA-box	TATA	104	4	+	core promoter element around -30 of transcription start
TraesCS1D02G196500.1	TATA-box	ATATAT	242	6	+	core promoter element around -30 of transcription start
TraesCS1D02G196500.1	TATA-box	TATATA	243	6	+	core promoter element around -30 of transcription start
TraesCS1D02G196500.1	TATA-box	TATA	245	4	+	core promoter element around -30 of transcription start
TraesCS1D02G196500.1	TATA-box	TATAAAA	529	7	-	core promoter element around -30 of transcription start
TraesCS1D02G196500.1	TATA-box	TATAAA	530	6	-	core promoter element around -30 of transcription start
TraesCS1D02G196500.1	TATA-box	TATAA	531	5	-	core promoter element around -30 of transcription start
TraesCS1D02G196500.1	TATA-box	TATA	532	4	+	core promoter element around -30 of transcription start
TraesCS1D02G196500.1	TATA-box	taTATAAAg	717	9	-	core promoter element around -30 of transcription start
TraesCS1D02G196500.1	TATA-box	TATAAA	718	6	-	core promoter element around -30 of transcription start
TraesCS1D02G196500.1	TATA-box	TATATAA	719	7	-	core promoter element around -30 of transcription start
TraesCS1D02G196500.1	TATA-box	TATATA	720	6	+	core promoter element around -30 of transcription start
TraesCS1D02G196500.1	TATA-box	TATA	722	4	+	core promoter element around -30 of transcription start
TraesCS1D02G196500.1	TATA-box	TATA	925	4	+	core promoter element around -30 of transcription start
TraesCS1D02G196500.1	TATA-box	ATATAT	978	6	+	core promoter element around -30 of transcription start
TraesCS1D02G196500.1	TATA-box	TATATA	979	6	+	core promoter element around -30 of transcription start
TraesCS1D02G196500.1	TATA-box	ATATAT	980	6	+	core promoter element around -30 of transcription start
TraesCS1D02G196500.1	TATA-box	TATATA	981	6	+	core promoter element around -30 of transcription start
TraesCS1D02G196500.1	TATA-box	TATA	983	4	+	core promoter element around -30 of transcription start
TraesCS1D02G196500.1	TATA-box	TATATA	1540	6	-	core promoter element around -30 of transcription start
TraesCS1D02G196500.1	TATA-box	ATATAT	1541	6	-	core promoter element around -30 of transcription start
TraesCS1D02G196500.1	TATA-box	TATA	1542	4	-	core promoter element around -30 of transcription start
TraesCS1D02G196500.1	TATA-box	ATTATA	1609	6	+	core promoter element around -30 of transcription start
TraesCS1D02G196500.1	TATA-box	TATAA	1610	5	-	core promoter element around -30 of transcription start
TraesCS1D02G196500.1	TATA-box	TATA	1611	4	-	core promoter element around -30 of transcription start
TraesCS1D02G196500.1	TATA-box	TATA	1781	4	-	core promoter element around -30 of transcription start
TraesCS1D02G196500.1	TATA-box	ccTATAAAaa	1797	9	-	core promoter element around -30 of transcription start
TraesCS1D02G196500.1	TATA-box	TACAAAA	1798	7	-	core promoter element around -30 of transcription start
TraesCS1D02G196500.1	TATA-box	ATATAA	1968	6	+	core promoter element around -30 of transcription start
TraesCS1D02G196500.1	TATA-box	TATA	1969	4	-	core promoter element around -30 of transcription start
TraesCS1D02G196500.1	TCCC-motif	TCTCCCT	1531	7	+	part of a light responsive element
TraesCS1D02G196500.1	TGACG-motif	TGACG	97	5	-	cis-acting regulatory element involved in the MeJA-responsiveness
TraesCS1D02G196500.1	TGACG-motif	TGACG	346	5	-	cis-acting regulatory element involved in the MeJA-responsiveness
TraesCS1D02G196500.1	TGACG-motif	TGACG	364	5	-	cis-acting regulatory element involved in the MeJA-responsiveness
TraesCS1D02G196500.1	TGACG-motif	TGACG	1199	5	-	cis-acting regulatory element involved in the MeJA-responsiveness
TraesCS1D02G196500.1	TGACG-motif	TGACG	1260	5	-	cis-acting regulatory element involved in the MeJA-responsiveness
TraesCS1D02G196500.1	TGACG-motif	TGACG	1286	5	-	cis-acting regulatory element involved in the MeJA-responsiveness
TraesCS1D02G196500.1	Unnamed__1	CGTGG	809	5	+
TraesCS1D02G196500.1	Unnamed__1	CGTGG	1099	5	+
TraesCS1D02G196500.1	Unnamed__16	GCTGCCCGTC	1694	9	+
TraesCS1D02G196500.1	Unnamed__2	CCCCGG	160	6	+
TraesCS1D02G196500.1	Unnamed__4	CTCC	29	4	-
TraesCS1D02G196500.1	Unnamed__4	CTCC	109	4	+
TraesCS1D02G196500.1	Unnamed__4	CTCC	158	4	+
TraesCS1D02G196500.1	Unnamed__4	CTCC	192	4	+
TraesCS1D02G196500.1	Unnamed__4	CTCC	265	4	+
TraesCS1D02G196500.1	Unnamed__4	CTCC	295	4	+
TraesCS1D02G196500.1	Unnamed__4	CTCC	307	4	-
TraesCS1D02G196500.1	Unnamed__4	CTCC	735	4	+
TraesCS1D02G196500.1	Unnamed__4	CTCC	844	4	+
TraesCS1D02G196500.1	Unnamed__4	CTCC	853	4	-
TraesCS1D02G196500.1	Unnamed__4	CTCC	1069	4	+
TraesCS1D02G196500.1	Unnamed__4	CTCC	1103	4	-
TraesCS1D02G196500.1	Unnamed__4	CTCC	1114	4	+
TraesCS1D02G196500.1	Unnamed__4	CTCC	1148	4	-
TraesCS1D02G196500.1	Unnamed__4	CTCC	1532	4	+
TraesCS1D02G196500.1	Unnamed__4	CTCC	1630	4	-
TraesCS1D02G196500.1	Unnamed__4	CTCC	1638	4	-
TraesCS1D02G196500.1	Unnamed__4	CTCC	1734	4	+
TraesCS1D02G196500.1	Unnamed__4	CTCC	1785	4	+
TraesCS1D02G196500.1	Unnamed__4	CTCC	1790	4	+
TraesCS1D02G196500.1	Unnamed__4	CTCC	1871	4	+
TraesCS1D02G196500.1	Unnamed__4	CTCC	1898	4	-
TraesCS1D02G196500.1	Unnamed__4	CTCC	1905	4	-
TraesCS1D02G196500.1	Unnamed__4	CTCC	1951	4	-
TraesCS1D02G196500.1	Unnamed__4	CTCC	1978	4	+
TraesCS1D02G196500.1	W box	TTGACC	1931	6	+
TraesCS1D02G196500.1	WRE3	CCACCT	686	6	+
TraesCS1D02G196500.1	WRE3	CCACCT	1516	6	+
TraesCS1D02G196500.1		motif_sequence	107	4	+	short_function
TraesCS1D02G196500.1		motif_sequence	593	4	-	short_function
TraesCS1D02G196500.1		motif_sequence	703	4	-	short_function
TraesCS1D02G196500.1		motif_sequence	733	4	+	short_function
TraesCS1D02G196500.1		motif_sequence	760	4	-	short_function
TraesCS1D02G196500.1		motif_sequence	1103	4	-	short_function
TraesCS1D02G196500.1		motif_sequence	1148	4	-	short_function
TraesCS1D02G196500.1		motif_sequence	1178	4	+	short_function
TraesCS1D02G196500.1		motif_sequence	1268	4	-	short_function
TraesCS1D02G196500.1		motif_sequence	1341	4	+	short_function
TraesCS1D02G196500.1		motif_sequence	1400	4	+	short_function
TraesCS1D02G196500.1		motif_sequence	1438	4	+	short_function
TraesCS1D02G196500.1		motif_sequence	1497	4	-	short_function
TraesCS1D02G196500.1		motif_sequence	1580	4	-	short_function
TraesCS1D02G196500.1		motif_sequence	1766	4	+	short_function
TraesCS1D02G196500.1		motif_sequence	1944	4	-	short_function
TraesCS1D02G196600.1	A-box	CCGTCC	228	6	-	cis-acting regulatory element
TraesCS1D02G196600.1	ABRE	ACGTG	1412	5	-	cis-acting element involved in the abscisic acid responsiveness
TraesCS1D02G196600.1	ARE	AAACCA	505	6	+	cis-acting regulatory element essential for the anaerobic induction
TraesCS1D02G196600.1	ARE	AAACCA	660	6	+	cis-acting regulatory element essential for the anaerobic induction
TraesCS1D02G196600.1	as-1	TGACG	211	5	+
TraesCS1D02G196600.1	AT~TATA-box	TATATA	903	6	+
TraesCS1D02G196600.1	CAAT-box	CAAT	383	4	+
TraesCS1D02G196600.1	CAAT-box	CAAAT	676	5	+	common cis-acting element in promoter and enhancer regions
TraesCS1D02G196600.1	CAAT-box	CAAT	679	4	-
TraesCS1D02G196600.1	CAAT-box	CAAAT	744	5	-	common cis-acting element in promoter and enhancer regions
TraesCS1D02G196600.1	CAAT-box	CAAT	805	4	+
TraesCS1D02G196600.1	CAAT-box	CAAT	842	4	+
TraesCS1D02G196600.1	CAAT-box	CAAAT	846	5	-	common cis-acting element in promoter and enhancer regions
TraesCS1D02G196600.1	CAAT-box	CAAT	986	4	-
TraesCS1D02G196600.1	CAAT-box	CCAAT	1012	5	-	common cis-acting element in promoter and enhancer regions
TraesCS1D02G196600.1	CAAT-box	CAAT	1037	4	+
TraesCS1D02G196600.1	CAAT-box	CAAAT	1234	5	-	common cis-acting element in promoter and enhancer regions
TraesCS1D02G196600.1	CAAT-box	CAAAT	1273	5	+	common cis-acting element in promoter and enhancer regions
TraesCS1D02G196600.1	CAAT-box	CCAAT	1282	5	-	common cis-acting element in promoter and enhancer regions
TraesCS1D02G196600.1	CAAT-box	CAAT	1316	4	-
TraesCS1D02G196600.1	CAAT-box	CAAT	1337	4	-
TraesCS1D02G196600.1	CAAT-box	CCAAT	1345	5	-	common cis-acting element in promoter and enhancer regions
TraesCS1D02G196600.1	CAAT-box	CAAAT	1350	5	+	common cis-acting element in promoter and enhancer regions
TraesCS1D02G196600.1	CAAT-box	CAAT	1371	4	+
TraesCS1D02G196600.1	CARE	CAACTCCC	455	8	-
TraesCS1D02G196600.1	CAT-box	GCCACT	538	6	-	cis-acting regulatory element related to meristem expression
TraesCS1D02G196600.1	CCAAT-box	CAACGG	246	6	-	MYBHv1 binding site
TraesCS1D02G196600.1	CCGTCC motif	CCGTCC	228	6	-
TraesCS1D02G196600.1	CCGTCC-box	CCGTCC	228	6	-
TraesCS1D02G196600.1	CGTCA-motif	CGTCA	211	5	-	cis-acting regulatory element involved in the MeJA-responsiveness
TraesCS1D02G196600.1	DRE core	GCCGAC	239	6	-
TraesCS1D02G196600.1	G-box	CACGAC	293	6	-	cis-acting regulatory element involved in light responsiveness
TraesCS1D02G196600.1	G-Box	CACGTT	1412	6	+	cis-acting regulatory element involved in light responsiveness
TraesCS1D02G196600.1	GT1-motif	GGTTAA	390	6	+	light responsive element
TraesCS1D02G196600.1	I-box	AGATAAGG	1526	8	+	part of a light responsive element
TraesCS1D02G196600.1	MYB	CAACCA	253	6	-
TraesCS1D02G196600.1	MYB	TAACCA	389	6	-
TraesCS1D02G196600.1	MYB	TAACCA	406	6	-
TraesCS1D02G196600.1	MYB	CAACCA	1260	6	-
TraesCS1D02G196600.1	MYB recognition site	CCGTTG	246	6	+
TraesCS1D02G196600.1	MYB-like sequence	TAACCA	389	6	-
TraesCS1D02G196600.1	MYB-like sequence	TAACCA	406	6	-
TraesCS1D02G196600.1	MYC	CATGTG	67	6	-
TraesCS1D02G196600.1	MYC	CATTTG	743	6	+
TraesCS1D02G196600.1	MYC	CATGTG	784	6	-
TraesCS1D02G196600.1	MYC	CATGTG	915	6	+
TraesCS1D02G196600.1	P-box	CCTTTTG	632	7	-	gibberellin-responsive element
TraesCS1D02G196600.1	Sp1	GGGCGG	315	6	+	light responsive element
TraesCS1D02G196600.1	STRE	AGGGG	136	5	+
TraesCS1D02G196600.1	STRE	AGGGG	174	5	-
TraesCS1D02G196600.1	STRE	AGGGG	1586	5	+
TraesCS1D02G196600.1	TATA-box	TATA	482	4	+	core promoter element around -30 of transcription start
TraesCS1D02G196600.1	TATA-box	TATATA	903	6	+	core promoter element around -30 of transcription start
TraesCS1D02G196600.1	TATA-box	ATATAA	904	6	+	core promoter element around -30 of transcription start
TraesCS1D02G196600.1	TATA-box	TATA	905	4	+	core promoter element around -30 of transcription start
TraesCS1D02G196600.1	TATA-box	TATA	911	4	+	core promoter element around -30 of transcription start
TraesCS1D02G196600.1	TATA-box	ccTATAAAaa	940	9	-	core promoter element around -30 of transcription start
TraesCS1D02G196600.1	TATA-box	TATAAAA	941	7	-	core promoter element around -30 of transcription start
TraesCS1D02G196600.1	TATA-box	TATAAA	942	6	-	core promoter element around -30 of transcription start
TraesCS1D02G196600.1	TATA-box	TATAA	943	5	-	core promoter element around -30 of transcription start
TraesCS1D02G196600.1	TATA-box	TATA	944	4	+	core promoter element around -30 of transcription start
TraesCS1D02G196600.1	TATA-box	ATATAA	963	6	+	core promoter element around -30 of transcription start
TraesCS1D02G196600.1	TATA-box	TATA	964	4	+	core promoter element around -30 of transcription start
TraesCS1D02G196600.1	TATA-box	ATTATA	968	6	+	core promoter element around -30 of transcription start
TraesCS1D02G196600.1	TATA-box	TATAA	969	5	-	core promoter element around -30 of transcription start
TraesCS1D02G196600.1	TATA-box	TATA	970	4	+	core promoter element around -30 of transcription start
TraesCS1D02G196600.1	TATA-box	TACATAAA	1046	8	+	core promoter element around -30 of transcription start
TraesCS1D02G196600.1	TATA-box	TATAAAA	1056	7	-	core promoter element around -30 of transcription start
TraesCS1D02G196600.1	TATA-box	TATAAA	1057	6	-	core promoter element around -30 of transcription start
TraesCS1D02G196600.1	TATA-box	TATAA	1058	5	-	core promoter element around -30 of transcription start
TraesCS1D02G196600.1	TATA-box	TATA	1059	4	-	core promoter element around -30 of transcription start
TraesCS1D02G196600.1	TATA-box	TATAAGAA	1133	8	-	core promoter element around -30 of transcription start
TraesCS1D02G196600.1	TATA-box	TATAA	1136	5	-	core promoter element around -30 of transcription start
TraesCS1D02G196600.1	TATA-box	TATA	1137	4	-	core promoter element around -30 of transcription start
TraesCS1D02G196600.1	TATA-box	TATAA	1291	5	-	core promoter element around -30 of transcription start
TraesCS1D02G196600.1	TATA-box	TATA	1292	4	-	core promoter element around -30 of transcription start
TraesCS1D02G196600.1	TATA-box	ATATAA	1608	6	+	core promoter element around -30 of transcription start
TraesCS1D02G196600.1	TATA-box	TATA	1609	4	-	core promoter element around -30 of transcription start
TraesCS1D02G196600.1	TCA-element	CCATCTTTTT	1473	10	-	cis-acting element involved in salicylic acid responsiveness
TraesCS1D02G196600.1	TCT-motif	TCTTAC	266	6	-	part of a light responsive element
TraesCS1D02G196600.1	TGACG-motif	TGACG	211	5	+	cis-acting regulatory element involved in the MeJA-responsiveness
TraesCS1D02G196600.1	Unnamed__1	CGTGG	295	5	+
TraesCS1D02G196600.1	Unnamed__1	CGTGG	340	5	+
TraesCS1D02G196600.1	Unnamed__1	CGTGG	1380	5	+
TraesCS1D02G196600.1	Unnamed__1	CGTGG	1402	5	+
TraesCS1D02G196600.1	Unnamed__1	CGTGG	1633	5	-
TraesCS1D02G196600.1	Unnamed__2	CCCCGG	181	6	+
TraesCS1D02G196600.1	Unnamed__4	CTCC	62	4	-
TraesCS1D02G196600.1	Unnamed__4	CTCC	97	4	-
TraesCS1D02G196600.1	Unnamed__4	CTCC	123	4	+
TraesCS1D02G196600.1	Unnamed__4	CTCC	163	4	+
TraesCS1D02G196600.1	Unnamed__4	CTCC	168	4	+
TraesCS1D02G196600.1	Unnamed__4	CTCC	171	4	+
TraesCS1D02G196600.1	Unnamed__4	CTCC	179	4	+
TraesCS1D02G196600.1	Unnamed__4	CTCC	244	4	+
TraesCS1D02G196600.1	Unnamed__4	CTCC	298	4	-
TraesCS1D02G196600.1	Unnamed__4	CTCC	335	4	-
TraesCS1D02G196600.1	Unnamed__4	CTCC	353	4	-
TraesCS1D02G196600.1	Unnamed__4	CTCC	356	4	-
TraesCS1D02G196600.1	Unnamed__4	CTCC	456	4	-
TraesCS1D02G196600.1	Unnamed__4	CTCC	822	4	+
TraesCS1D02G196600.1	Unnamed__4	CTCC	1171	4	+
TraesCS1D02G196600.1	Unnamed__4	CTCC	1481	4	-
TraesCS1D02G196600.1	Unnamed__4	CTCC	1522	4	-
TraesCS1D02G196600.1	Unnamed__4	CTCC	1584	4	-
TraesCS1D02G196600.1	Unnamed__4	CTCC	1589	4	-
TraesCS1D02G196600.1	Unnamed__4	CTCC	1595	4	+
TraesCS1D02G196600.1	Unnamed__4	CTCC	1627	4	+
TraesCS1D02G196600.1	Unnamed__4	CTCC	1662	4	+
TraesCS1D02G196600.1	W box	TTGACC	791	6	+
TraesCS1D02G196600.1		motif_sequence	166	4	+	short_function
TraesCS1D02G196600.1		motif_sequence	177	4	+	short_function
TraesCS1D02G196600.1		motif_sequence	1163	4	+	short_function
TraesCS1D02G196600.1		motif_sequence	1243	4	-	short_function
TraesCS1D02G196600.1		motif_sequence	1306	4	+	short_function
TraesCS1D02G196600.1		motif_sequence	1358	4	+	short_function
TraesCS1D02G196600.1		motif_sequence	1385	4	+	short_function
TraesCS1D02G196600.1		motif_sequence	1522	4	-	short_function
TraesCS1D02G196600.1		motif_sequence	1536	4	-	short_function
TraesCS1D02G331300.1	AAGAA-motif	GAAAGAA	210	7	+
TraesCS1D02G331300.1	A-box	CCGTCC	1937	6	-	cis-acting regulatory element
TraesCS1D02G331300.1	ABRE	ACGTG	1824	5	+	cis-acting element involved in the abscisic acid responsiveness
TraesCS1D02G331300.1	ACE	CTAACGTATT	661	9	-	cis-acting element involved in light responsiveness
TraesCS1D02G331300.1	ARE	AAACCA	6	6	+	cis-acting regulatory element essential for the anaerobic induction
TraesCS1D02G331300.1	ARE	AAACCA	939	6	-	cis-acting regulatory element essential for the anaerobic induction
TraesCS1D02G331300.1	ARE	AAACCA	1580	6	-	cis-acting regulatory element essential for the anaerobic induction
TraesCS1D02G331300.1	as-1	TGACG	511	5	-
TraesCS1D02G331300.1	as-1	TGACG	1051	5	-
TraesCS1D02G331300.1	as-1	TGACG	1386	5	+
TraesCS1D02G331300.1	as-1	TGACG	1502	5	-
TraesCS1D02G331300.1	as-1	TGACG	1822	5	+
TraesCS1D02G331300.1	AuxRR-core	GGTCCAT	238	7	-	cis-acting regulatory element involved in auxin responsiveness
TraesCS1D02G331300.1	CAAT-box	CAAT	47	4	+
TraesCS1D02G331300.1	CAAT-box	CCAAT	77	5	+	common cis-acting element in promoter and enhancer regions
TraesCS1D02G331300.1	CAAT-box	CAAT	78	4	+
TraesCS1D02G331300.1	CAAT-box	CAAT	190	4	-
TraesCS1D02G331300.1	CAAT-box	CAAAT	427	5	-	common cis-acting element in promoter and enhancer regions
TraesCS1D02G331300.1	CAAT-box	CAAT	741	4	+
TraesCS1D02G331300.1	CAAT-box	CAAT	849	4	-
TraesCS1D02G331300.1	CAAT-box	CAAAT	1030	5	+	common cis-acting element in promoter and enhancer regions
TraesCS1D02G331300.1	CAAT-box	CAAAT	1055	5	-	common cis-acting element in promoter and enhancer regions
TraesCS1D02G331300.1	CAAT-box	CAAAT	1428	5	-	common cis-acting element in promoter and enhancer regions
TraesCS1D02G331300.1	CAAT-box	CCAAT	1473	5	-	common cis-acting element in promoter and enhancer regions
TraesCS1D02G331300.1	CAAT-box	CAAAT	1687	5	+	common cis-acting element in promoter and enhancer regions
TraesCS1D02G331300.1	CAAT-box	CAAAT	1744	5	-	common cis-acting element in promoter and enhancer regions
TraesCS1D02G331300.1	CAAT-box	CAAT	1815	4	-
TraesCS1D02G331300.1	CAAT-box	CAAAT	1885	5	-	common cis-acting element in promoter and enhancer regions
TraesCS1D02G331300.1	CAT-box	GCCACT	403	6	-	cis-acting regulatory element related to meristem expression
TraesCS1D02G331300.1	CCAAT-box	CAACGG	487	6	-	MYBHv1 binding site
TraesCS1D02G331300.1	CCAAT-box	CAACGG	1289	6	+	MYBHv1 binding site
TraesCS1D02G331300.1	CCGTCC motif	CCGTCC	1937	6	-
TraesCS1D02G331300.1	CCGTCC-box	CCGTCC	1937	6	-
TraesCS1D02G331300.1	CGTCA-motif	CGTCA	511	5	+	cis-acting regulatory element involved in the MeJA-responsiveness
TraesCS1D02G331300.1	CGTCA-motif	CGTCA	1051	5	+	cis-acting regulatory element involved in the MeJA-responsiveness
TraesCS1D02G331300.1	CGTCA-motif	CGTCA	1386	5	-	cis-acting regulatory element involved in the MeJA-responsiveness
TraesCS1D02G331300.1	CGTCA-motif	CGTCA	1502	5	+	cis-acting regulatory element involved in the MeJA-responsiveness
TraesCS1D02G331300.1	CGTCA-motif	CGTCA	1822	5	-	cis-acting regulatory element involved in the MeJA-responsiveness
TraesCS1D02G331300.1	GARE-motif	TCTGTTG	129	7	-	gibberellin-responsive element
TraesCS1D02G331300.1	GATA-motif	GATAGGA	353	7	+	part of a light responsive element
TraesCS1D02G331300.1	G-box	CACGAC	1549	6	+	cis-acting regulatory element involved in light responsiveness
TraesCS1D02G331300.1	G-box	CACGTC	1823	6	-	cis-acting regulatory element involved in light responsiveness
TraesCS1D02G331300.1	GT1-motif	GGTTAAT	657	7	+	light responsive element
TraesCS1D02G331300.1	LTR	CCGAAA	1845	6	+	cis-acting element involved in low-temperature responsiveness
TraesCS1D02G331300.1	MBS	CAACTG	582	6	-	MYB binding site involved in drought-inducibility
TraesCS1D02G331300.1	MYB	CAACAG	129	6	+
TraesCS1D02G331300.1	MYB	CAACAG	635	6	+
TraesCS1D02G331300.1	MYB	CAACCA	807	6	+
TraesCS1D02G331300.1	MYB	CAACCA	1185	6	-
TraesCS1D02G331300.1	Myb	CAACTG	582	6	-
TraesCS1D02G331300.1	MYB recognition site	CCGTTG	487	6	+
TraesCS1D02G331300.1	MYB recognition site	CCGTTG	1289	6	-
TraesCS1D02G331300.1	Myb-binding site	CAACAG	129	6	+
TraesCS1D02G331300.1	Myb-binding site	CAACAG	635	6	+
TraesCS1D02G331300.1	MYC	CATGTG	775	6	-
TraesCS1D02G331300.1	MYC	CATTTG	1054	6	+
TraesCS1D02G331300.1	MYC	CATGTG	1368	6	+
TraesCS1D02G331300.1	MYC	CATTTG	1743	6	+
TraesCS1D02G331300.1	O2-site	GATGATGTGG	291	9	+	cis-acting regulatory element involved in zein metabolism regulation
TraesCS1D02G331300.1	re2f-1	GCGGGAAA	1095	8	+
TraesCS1D02G331300.1	STRE	AGGGG	904	5	+
TraesCS1D02G331300.1	STRE	AGGGG	915	5	+
TraesCS1D02G331300.1	STRE	AGGGG	996	5	+
TraesCS1D02G331300.1	STRE	AGGGG	1331	5	-
TraesCS1D02G331300.1	TATA	TATAAAAT	684	8	+
TraesCS1D02G331300.1	TATA-box	TATA	42	4	+	core promoter element around -30 of transcription start
TraesCS1D02G331300.1	TATA-box	TATAAAT	435	7	-	core promoter element around -30 of transcription start
TraesCS1D02G331300.1	TATA-box	TATAAA	436	6	-	core promoter element around -30 of transcription start
TraesCS1D02G331300.1	TATA-box	TATAA	437	5	-	core promoter element around -30 of transcription start
TraesCS1D02G331300.1	TATA-box	TATA	438	4	+	core promoter element around -30 of transcription start
TraesCS1D02G331300.1	TATA-box	ATATAA	683	6	+	core promoter element around -30 of transcription start
TraesCS1D02G331300.1	TATA-box	TATA	684	4	+	core promoter element around -30 of transcription start
TraesCS1D02G331300.1	TATA-box	ATATAA	693	6	+	core promoter element around -30 of transcription start
TraesCS1D02G331300.1	TATA-box	TATA	694	4	+	core promoter element around -30 of transcription start
TraesCS1D02G331300.1	TATA-box	ATATAA	706	6	+	core promoter element around -30 of transcription start
TraesCS1D02G331300.1	TATA-box	TATA	707	4	+	core promoter element around -30 of transcription start
TraesCS1D02G331300.1	TATA-box	ATATAA	725	6	+	core promoter element around -30 of transcription start
TraesCS1D02G331300.1	TATA-box	TATA	726	4	+	core promoter element around -30 of transcription start
TraesCS1D02G331300.1	TATA-box	ATTATA	751	6	+	core promoter element around -30 of transcription start
TraesCS1D02G331300.1	TATA-box	TATAA	752	5	-	core promoter element around -30 of transcription start
TraesCS1D02G331300.1	TATA-box	TATA	753	4	+	core promoter element around -30 of transcription start
TraesCS1D02G331300.1	TATA-box	TATA	1061	4	-	core promoter element around -30 of transcription start
TraesCS1D02G331300.1	TATA-box	ATATAA	1642	6	+	core promoter element around -30 of transcription start
TraesCS1D02G331300.1	TATA-box	TATA	1643	4	-	core promoter element around -30 of transcription start
TraesCS1D02G331300.1	TATA-box	TATA	1701	4	-	core promoter element around -30 of transcription start
TraesCS1D02G331300.1	TATA-box	TATAA	1765	5	-	core promoter element around -30 of transcription start
TraesCS1D02G331300.1	TATA-box	TATA	1766	4	-	core promoter element around -30 of transcription start
TraesCS1D02G331300.1	TGACG-motif	TGACG	511	5	-	cis-acting regulatory element involved in the MeJA-responsiveness
TraesCS1D02G331300.1	TGACG-motif	TGACG	1051	5	-	cis-acting regulatory element involved in the MeJA-responsiveness
TraesCS1D02G331300.1	TGACG-motif	TGACG	1386	5	+	cis-acting regulatory element involved in the MeJA-responsiveness
TraesCS1D02G331300.1	TGACG-motif	TGACG	1502	5	-	cis-acting regulatory element involved in the MeJA-responsiveness
TraesCS1D02G331300.1	TGACG-motif	TGACG	1822	5	+	cis-acting regulatory element involved in the MeJA-responsiveness
TraesCS1D02G331300.1	Unnamed__1	CGTGG	1433	5	+
TraesCS1D02G331300.1	Unnamed__2	CCCCGG	1933	6	-
TraesCS1D02G331300.1	Unnamed__4	CTCC	24	4	-
TraesCS1D02G331300.1	Unnamed__4	CTCC	168	4	+
TraesCS1D02G331300.1	Unnamed__4	CTCC	324	4	+
TraesCS1D02G331300.1	Unnamed__4	CTCC	348	4	+
TraesCS1D02G331300.1	Unnamed__4	CTCC	502	4	+
TraesCS1D02G331300.1	Unnamed__4	CTCC	522	4	+
TraesCS1D02G331300.1	Unnamed__4	CTCC	590	4	+
TraesCS1D02G331300.1	Unnamed__4	CTCC	765	4	-
TraesCS1D02G331300.1	Unnamed__4	CTCC	792	4	+
TraesCS1D02G331300.1	Unnamed__4	CTCC	842	4	+
TraesCS1D02G331300.1	Unnamed__4	CTCC	890	4	+
TraesCS1D02G331300.1	Unnamed__4	CTCC	908	4	-
TraesCS1D02G331300.1	Unnamed__4	CTCC	948	4	+
TraesCS1D02G331300.1	Unnamed__4	CTCC	965	4	-
TraesCS1D02G331300.1	Unnamed__4	CTCC	999	4	-
TraesCS1D02G331300.1	Unnamed__4	CTCC	1082	4	+
TraesCS1D02G331300.1	Unnamed__4	CTCC	1121	4	+
TraesCS1D02G331300.1	Unnamed__4	CTCC	1141	4	+
TraesCS1D02G331300.1	Unnamed__4	CTCC	1200	4	-
TraesCS1D02G331300.1	Unnamed__4	CTCC	1295	4	+
TraesCS1D02G331300.1	Unnamed__4	CTCC	1318	4	+
TraesCS1D02G331300.1	Unnamed__4	CTCC	1362	4	-
TraesCS1D02G331300.1	Unnamed__4	CTCC	1592	4	+
TraesCS1D02G331300.1	Unnamed__4	CTCC	1626	4	+
TraesCS1D02G331300.1	Unnamed__4	CTCC	1630	4	+
TraesCS1D02G331300.1	Unnamed__4	CTCC	1682	4	-
TraesCS1D02G331300.1	Unnamed__4	CTCC	1779	4	-
TraesCS1D02G331300.1	Unnamed__4	CTCC	1783	4	-
TraesCS1D02G331300.1	Unnamed__4	CTCC	1843	4	+
TraesCS1D02G331300.1	W box	TTGACC	454	6	-
TraesCS1D02G331300.1	WRE3	CCACCT	1231	6	-
TraesCS1D02G331300.1	WRE3	CCACCT	1303	6	-
TraesCS1D02G331300.1		motif_sequence	24	4	-	short_function
TraesCS1D02G331300.1		motif_sequence	186	4	-	short_function
TraesCS1D02G331300.1		motif_sequence	329	4	-	short_function
TraesCS1D02G331300.1		motif_sequence	926	4	-	short_function
TraesCS1D02G331300.1		motif_sequence	946	4	+	short_function
TraesCS1D02G331300.1		motif_sequence	965	4	-	short_function
TraesCS1D02G331300.1		motif_sequence	975	4	-	short_function
TraesCS1D02G331300.1		motif_sequence	989	4	-	short_function
TraesCS1D02G331300.1		motif_sequence	999	4	-	short_function
TraesCS1D02G331300.1		motif_sequence	1144	4	+	short_function
TraesCS1D02G331300.1		motif_sequence	1168	4	+	short_function
TraesCS1D02G331300.1		motif_sequence	1204	4	-	short_function
TraesCS1D02G331300.1		motif_sequence	1268	4	+	short_function
TraesCS1D02G331300.1		motif_sequence	1334	4	+	short_function
TraesCS1D02G331300.1		motif_sequence	1497	4	+	short_function
TraesCS1D02G331300.1		motif_sequence	1621	4	+	short_function
TraesCS1D02G331300.1		motif_sequence	1924	4	+	short_function
TraesCS1D02G331300.1		motif_sequence	1953	4	+	short_function
TraesCS1D02G331300.1		motif_sequence	1970	4	+	short_function
TraesCS1D02G441600.1	A-box	CCGTCC	1935	6	+	cis-acting regulatory element
TraesCS1D02G441600.1	ABRE	CGCACGTGTC	120	9	+	cis-acting element involved in the abscisic acid responsiveness
TraesCS1D02G441600.1	ABRE	ACGTG	234	5	-	cis-acting element involved in the abscisic acid responsiveness
TraesCS1D02G441600.1	ABRE	AACCCGG	805	7	+	cis-acting element involved in the abscisic acid responsiveness
TraesCS1D02G441600.1	ABRE	TACGGTC	950	7	-	cis-acting element involved in the abscisic acid responsiveness
TraesCS1D02G441600.1	ABRE	ACGTG	1006	5	+	cis-acting element involved in the abscisic acid responsiveness
TraesCS1D02G441600.1	ABRE	ACGTG	1610	5	+	cis-acting element involved in the abscisic acid responsiveness
TraesCS1D02G441600.1	ACTCATCCT sequence	ACTCATCCT	1236	9	+
TraesCS1D02G441600.1	ARE	AAACCA	142	6	+	cis-acting regulatory element essential for the anaerobic induction
TraesCS1D02G441600.1	ARE	AAACCA	297	6	+	cis-acting regulatory element essential for the anaerobic induction
TraesCS1D02G441600.1	as-1	TGACG	921	5	+
TraesCS1D02G441600.1	as-1	TGACG	1608	5	+
TraesCS1D02G441600.1	as-1	TGACG	1692	5	+
TraesCS1D02G441600.1	as-1	TGACG	1857	5	-
TraesCS1D02G441600.1	AT~TATA-box	TATATA	1385	6	-
TraesCS1D02G441600.1	AT~TATA-box	TATATA	1429	6	-
TraesCS1D02G441600.1	AuxRR-core	GGTCCAT	862	7	-	cis-acting regulatory element involved in auxin responsiveness
TraesCS1D02G441600.1	CAAT-box	CCAAT	41	5	-	common cis-acting element in promoter and enhancer regions
TraesCS1D02G441600.1	CAAT-box	CAAT	90	4	+
TraesCS1D02G441600.1	CAAT-box	CAAAT	208	5	+	common cis-acting element in promoter and enhancer regions
TraesCS1D02G441600.1	CAAT-box	CAAAT	217	5	+	common cis-acting element in promoter and enhancer regions
TraesCS1D02G441600.1	CAAT-box	CAAAT	847	5	+	common cis-acting element in promoter and enhancer regions
TraesCS1D02G441600.1	CAAT-box	CAAT	1021	4	-
TraesCS1D02G441600.1	CAAT-box	CAAT	1103	4	-
TraesCS1D02G441600.1	CAAT-box	CAAT	1117	4	-
TraesCS1D02G441600.1	CAAT-box	CAAT	1163	4	+
TraesCS1D02G441600.1	CAAT-box	CAAT	1250	4	+
TraesCS1D02G441600.1	CAAT-box	CAAAT	1309	5	+	common cis-acting element in promoter and enhancer regions
TraesCS1D02G441600.1	CAAT-box	CAAT	1329	4	+
TraesCS1D02G441600.1	CAAT-box	CAAT	1374	4	+
TraesCS1D02G441600.1	CAAT-box	CAAT	1452	4	-
TraesCS1D02G441600.1	CAAT-box	CAAAT	1530	5	+	common cis-acting element in promoter and enhancer regions
TraesCS1D02G441600.1	CAAT-box	TGCCAAC	1575	7	+	common cis-acting element in promoter and enhancer regions
TraesCS1D02G441600.1	CAAT-box	CAAT	1582	4	-
TraesCS1D02G441600.1	CAAT-box	CAAT	1920	4	+
TraesCS1D02G441600.1	CCAAT-box	CAACGG	1592	6	+	MYBHv1 binding site
TraesCS1D02G441600.1	CCAAT-box	CAACGG	1652	6	+	MYBHv1 binding site
TraesCS1D02G441600.1	CCGTCC motif	CCGTCC	1935	6	+
TraesCS1D02G441600.1	CCGTCC-box	CCGTCC	1935	6	+
TraesCS1D02G441600.1	CGTCA-motif	CGTCA	921	5	-	cis-acting regulatory element involved in the MeJA-responsiveness
TraesCS1D02G441600.1	CGTCA-motif	CGTCA	1608	5	-	cis-acting regulatory element involved in the MeJA-responsiveness
TraesCS1D02G441600.1	CGTCA-motif	CGTCA	1692	5	-	cis-acting regulatory element involved in the MeJA-responsiveness
TraesCS1D02G441600.1	CGTCA-motif	CGTCA	1857	5	+	cis-acting regulatory element involved in the MeJA-responsiveness
TraesCS1D02G441600.1	DRE1	ACCGAGA	1320	7	-
TraesCS1D02G441600.1	G-Box	CACGTT	1005	6	-	cis-acting regulatory element involved in light responsiveness
TraesCS1D02G441600.1	G-box	CACGTC	234	6	+	cis-acting regulatory element involved in light responsiveness
TraesCS1D02G441600.1	G-box	TAACACGTAG	1410	9	-	cis-acting regulatory element involved in light responsiveness
TraesCS1D02G441600.1	G-box	CACGTC	1609	6	-	cis-acting regulatory element involved in light responsiveness
TraesCS1D02G441600.1	GC-motif	CCCCCG	1975	6	-	enhancer-like element involved in anoxic specific inducibility
TraesCS1D02G441600.1	MBS	CAACTG	1514	6	-	MYB binding site involved in drought-inducibility
TraesCS1D02G441600.1	MBS	CAACTG	1676	6	-	MYB binding site involved in drought-inducibility
TraesCS1D02G441600.1	MRE	AACCTAA	1884	7	-	MYB binding site involved in light responsiveness
TraesCS1D02G441600.1	MSA-like	(T/C)C(T/C)AACGG(T/C)(T/C)A	1650	8.5	+	cis-acting element involved in cell cycle regulation
TraesCS1D02G441600.1	Myb	CAACTG	1514	6	-
TraesCS1D02G441600.1	Myb	CAACTG	1676	6	-
TraesCS1D02G441600.1	MYB	CAACCA	894	6	+
TraesCS1D02G441600.1	MYB recognition site	CCGTTG	1592	6	-
TraesCS1D02G441600.1	MYB recognition site	CCGTTG	1652	6	-
TraesCS1D02G441600.1	MYC	CATTTG	208	6	-
TraesCS1D02G441600.1	MYC	CATTTG	847	6	-
TraesCS1D02G441600.1	O2-site	GATGATGTGG	11	9	+	cis-acting regulatory element involved in zein metabolism regulation
TraesCS1D02G441600.1	sbp-CMA1c	CTTTATCTCTTCCA	959	13	-	part of a light responsive element
TraesCS1D02G441600.1	STRE	AGGGG	1055	5	+
TraesCS1D02G441600.1	STRE	AGGGG	1169	5	-
TraesCS1D02G441600.1	STRE	AGGGG	1879	5	-
TraesCS1D02G441600.1	TATA-box	TACAAAA	1087	7	+	core promoter element around -30 of transcription start
TraesCS1D02G441600.1	TATA-box	TATAAA	1112	6	-	core promoter element around -30 of transcription start
TraesCS1D02G441600.1	TATA-box	TATAA	1113	5	-	core promoter element around -30 of transcription start
TraesCS1D02G441600.1	TATA-box	TATA	1114	4	-	core promoter element around -30 of transcription start
TraesCS1D02G441600.1	TATA-box	TATA	1332	4	-	core promoter element around -30 of transcription start
TraesCS1D02G441600.1	TATA-box	ATATAA	1352	6	+	core promoter element around -30 of transcription start
TraesCS1D02G441600.1	TATA-box	TATA	1353	4	-	core promoter element around -30 of transcription start
TraesCS1D02G441600.1	TATA-box	TAAAGATT	1365	8	+	core promoter element around -30 of transcription start
TraesCS1D02G441600.1	TATA-box	TATATA	1385	6	-	core promoter element around -30 of transcription start
TraesCS1D02G441600.1	TATA-box	TATA	1387	4	-	core promoter element around -30 of transcription start
TraesCS1D02G441600.1	TATA-box	TATATA	1429	6	-	core promoter element around -30 of transcription start
TraesCS1D02G441600.1	TATA-box	TATA	1431	4	-	core promoter element around -30 of transcription start
TraesCS1D02G441600.1	TATA-box	ATATAA	1701	6	+	core promoter element around -30 of transcription start
TraesCS1D02G441600.1	TATA-box	TATA	1702	4	-	core promoter element around -30 of transcription start
TraesCS1D02G441600.1	TATA-box	taTATAAAtc	1716	9	-	core promoter element around -30 of transcription start
TraesCS1D02G441600.1	TATA-box	TATAAAT	1717	7	-	core promoter element around -30 of transcription start
TraesCS1D02G441600.1	TATA-box	TATAAA	1718	6	-	core promoter element around -30 of transcription start
TraesCS1D02G441600.1	TATA-box	TATAA	1719	5	-	core promoter element around -30 of transcription start
TraesCS1D02G441600.1	TATA-box	TATA	1720	4	-	core promoter element around -30 of transcription start
TraesCS1D02G441600.1	TATA-box	TATA	1776	4	-	core promoter element around -30 of transcription start
TraesCS1D02G441600.1	TCA-element	TCAGAAGAGG	767	9	+	cis-acting element involved in salicylic acid responsiveness
TraesCS1D02G441600.1	TCT-motif	TCTTAC	1493	6	-	part of a light responsive element
TraesCS1D02G441600.1	TGACG-motif	TGACG	921	5	+	cis-acting regulatory element involved in the MeJA-responsiveness
TraesCS1D02G441600.1	TGACG-motif	TGACG	1608	5	+	cis-acting regulatory element involved in the MeJA-responsiveness
TraesCS1D02G441600.1	TGACG-motif	TGACG	1692	5	+	cis-acting regulatory element involved in the MeJA-responsiveness
TraesCS1D02G441600.1	TGACG-motif	TGACG	1857	5	-	cis-acting regulatory element involved in the MeJA-responsiveness
TraesCS1D02G441600.1	TGA-element	AACGAC	904	6	-	auxin-responsive element
TraesCS1D02G441600.1	Unnamed__1	CGTGG	266	5	+
TraesCS1D02G441600.1	Unnamed__1	CGTGG	1007	5	+
TraesCS1D02G441600.1	Unnamed__2	CCCCGG	153	6	-
TraesCS1D02G441600.1	Unnamed__2	CCCCGG	1950	6	+
TraesCS1D02G441600.1	Unnamed__4	CTCC	241	4	-
TraesCS1D02G441600.1	Unnamed__4	CTCC	772	4	-
TraesCS1D02G441600.1	Unnamed__4	CTCC	836	4	-
TraesCS1D02G441600.1	Unnamed__4	CTCC	858	4	-
TraesCS1D02G441600.1	Unnamed__4	CTCC	901	4	-
TraesCS1D02G441600.1	Unnamed__4	CTCC	972	4	-
TraesCS1D02G441600.1	Unnamed__4	CTCC	993	4	-
TraesCS1D02G441600.1	Unnamed__4	CTCC	1336	4	+
TraesCS1D02G441600.1	Unnamed__4	CTCC	1340	4	+
TraesCS1D02G441600.1	Unnamed__4	CTCC	1392	4	-
TraesCS1D02G441600.1	Unnamed__4	CTCC	1490	4	-
TraesCS1D02G441600.1	Unnamed__4	CTCC	1548	4	+
TraesCS1D02G441600.1	Unnamed__4	CTCC	1599	4	+
TraesCS1D02G441600.1	Unnamed__4	CTCC	1616	4	+
TraesCS1D02G441600.1	Unnamed__4	CTCC	1621	4	+
TraesCS1D02G441600.1	Unnamed__4	CTCC	1818	4	+
TraesCS1D02G441600.1	Unnamed__4	CTCC	1979	4	-
TraesCS1D02G441600.1	WRE3	CCACCT	1096	6	+
TraesCS1D02G441600.1		motif_sequence	20	4	-	short_function
TraesCS1D02G441600.1		motif_sequence	115	4	+	short_function
TraesCS1D02G441600.1		motif_sequence	836	4	-	short_function
TraesCS1D02G441600.1		motif_sequence	858	4	-	short_function
TraesCS1D02G441600.1		motif_sequence	870	4	-	short_function
TraesCS1D02G441600.1		motif_sequence	883	4	-	short_function
TraesCS1D02G441600.1		motif_sequence	972	4	-	short_function
TraesCS1D02G441600.1		motif_sequence	1017	4	-	short_function
TraesCS1D02G441600.1		motif_sequence	1408	4	+	short_function
TraesCS1D02G441600.1		motif_sequence	1546	4	+	short_function
TraesCS1D02G441600.1		motif_sequence	1619	4	+	short_function
TraesCS1D02G441600.1		motif_sequence	1624	4	+	short_function
TraesCS1D02G441600.1		motif_sequence	1632	4	-	short_function
TraesCS1D02G441600.1		motif_sequence	1813	4	+	short_function
TraesCS1D02G441900.1	AAAC-motif	CAATCAAAACCT	1628	11	+	light responsive element
TraesCS1D02G441900.1	ABRE	ACGTG	1018	5	-	cis-acting element involved in the abscisic acid responsiveness
TraesCS1D02G441900.1	ACE	GCGACGTACC	219	9	-	cis-acting element involved in light responsiveness
TraesCS1D02G441900.1	AC-I	(T/C)C(T/C)(C/T)ACC(T/C)ACC	1134	9	+
TraesCS1D02G441900.1	AC-II	CCACCAACCCCC	373	11	-
TraesCS1D02G441900.1	AE-box	AGAAACAA	714	8	+	part of a module for light response
TraesCS1D02G441900.1	AE-box	AGAAACAA	1178	8	-	part of a module for light response
TraesCS1D02G441900.1	ARE	AAACCA	645	6	+	cis-acting regulatory element essential for the anaerobic induction
TraesCS1D02G441900.1	ARE	AAACCA	919	6	-	cis-acting regulatory element essential for the anaerobic induction
TraesCS1D02G441900.1	as-1	TGACG	395	5	+
TraesCS1D02G441900.1	AuxRR-core	GGTCCAT	432	7	+	cis-acting regulatory element involved in auxin responsiveness
TraesCS1D02G441900.1	Box III	atCATTTTCACt	1739	11	-	protein binding site
TraesCS1D02G441900.1	box S	AGCCACC	272	7	+
TraesCS1D02G441900.1	CAAT-box	TGCCAAC	155	7	+	common cis-acting element in promoter and enhancer regions
TraesCS1D02G441900.1	CAAT-box	CAAT	458	4	+
TraesCS1D02G441900.1	CAAT-box	CAAAT	478	5	-	common cis-acting element in promoter and enhancer regions
[truncated: 11,611 more rows]

## Sheet: Seven types of elements
gene	name	sequence	start	length	strand	function	classification
TraesCS1A02G137800.3	GC-motif	CCCCCG	1402	6	+	enhancer-like element involved in anoxic specific inducibility	Abiotic/biotic stress
TraesCS1A02G137800.3	LTR	CCGAAA	469	6	+	cis-acting element involved in low-temperature responsiveness	Abiotic/biotic stress
TraesCS1A02G137800.3	MBS	CAACTG	1040	6	+	MYB binding site involved in drought-inducibility	Abiotic/biotic stress
TraesCS1A02G137800.3	CAT-box	GCCACT	1261	6	-	cis-acting regulatory element related to meristem expression	Development
TraesCS1A02G137800.3	CAT-box	GCCACT	1396	6	+	cis-acting regulatory element related to meristem expression	Development
TraesCS1A02G137800.3	ABRE	ACGTG	1944	5	-	cis-acting element involved in the abscisic acid responsiveness	Hormone
TraesCS1A02G137800.3	P-box	CCTTTTG	26	7	+	gibberellin-responsive element	Hormone
TraesCS1A02G137800.3	TATC-box	TATCCCA	1729	7	+	cis-acting element involved in gibberellin-responsiveness	Hormone
TraesCS1A02G137800.3	TCA-element	TCAGAAGAGG	450	9	-	cis-acting element involved in salicylic acid responsiveness	Hormone
TraesCS1A02G137800.3	TGA-element	AACGAC	645	6	-	auxin-responsive element	Hormone
TraesCS1A02G137800.3	GATA-motif	AAGGATAAGG	1311	9	-	part of a light responsive element	Light
TraesCS1A02G137800.3	G-Box	CACGTT	1944	6	+	cis-acting regulatory element involved in light responsiveness	Light
TraesCS1A02G137800.3	GT1-motif	GGTTAA	1024	6	+	light responsive element	Light
TraesCS1A02G137800.3	MRE	AACCTAA	289	7	-	MYB binding site involved in light responsiveness	Light
TraesCS1A02G137800.3	TCT-motif	TCTTAC	1746	6	+	part of a light responsive element	Light
TraesCS1A02G137800.3	TATA-box	TATA	333	4	+	core promoter element around -30 of transcription start	Transcription
TraesCS1A02G137800.3	TATA-box	TATA	1371	4	-	core promoter element around -30 of transcription start	Transcription
TraesCS1A02G137800.3	TATA-box	TATA	1438	4	-	core promoter element around -30 of transcription start	Transcription
TraesCS1A02G137800.3	TATA-box	TATA	1465	4	-	core promoter element around -30 of transcription start	Transcription
TraesCS1A02G137800.3	TATA-box	TATA	1497	4	-	core promoter element around -30 of transcription start	Transcription
TraesCS1A02G137800.3	TATA-box	TATA	1930	4	-	core promoter element around -30 of transcription start	Transcription
TraesCS1A02G137800.3	TATA-box	TATAA	1370	5	-	core promoter element around -30 of transcription start	Transcription
TraesCS1A02G137800.3	TATA-box	TATATA	1926	6	-	core promoter element around -30 of transcription start	Transcription
TraesCS1A02G137800.3	TATA-box	TATATA	1928	6	-	core promoter element around -30 of transcription start	Transcription
TraesCS1A02G137800.3	TATA-box	taTATAAAtc	1924	9	-	core promoter element around -30 of transcription start	Transcription
TraesCS1A02G137800.3	TATA-box	ATATAT	1437	6	-	core promoter element around -30 of transcription start	Transcription
TraesCS1A02G137800.3	TATA-box	ATATAT	1496	6	-	core promoter element around -30 of transcription start	Transcription
TraesCS1A02G137800.3	TATA-box	ATATAT	1925	6	-	core promoter element around -30 of transcription start	Transcription
TraesCS1A02G137800.3	TATA-box	ATATAT	1927	6	-	core promoter element around -30 of transcription start	Transcription
TraesCS1A02G137800.3	TATA-box	TATACA	1463	6	-	core promoter element around -30 of transcription start	Transcription
TraesCS1A02G137800.3	TATA-box	TACAAAA	914	7	-	core promoter element around -30 of transcription start	Transcription
TraesCS1A02G137800.3	TATA-box	TACAAAA	1448	7	-	core promoter element around -30 of transcription start	Transcription
TraesCS1A02G192900.1	ARE	AAACCA	134	6	-	cis-acting regulatory element essential for the anaerobic induction	Abiotic/biotic stress
TraesCS1A02G192900.1	ARE	AAACCA	1375	6	+	cis-acting regulatory element essential for the anaerobic induction	Abiotic/biotic stress
TraesCS1A02G192900.1	GC-motif	CCCCCG	222	6	+	enhancer-like element involved in anoxic specific inducibility	Abiotic/biotic stress
TraesCS1A02G192900.1	MBS	CAACTG	1647	6	+	MYB binding site involved in drought-inducibility	Abiotic/biotic stress
TraesCS1A02G192900.1	O2-site	GATGATGTGG	13	9	+	cis-acting regulatory element involved in zein metabolism regulation	Development
TraesCS1A02G192900.1	ABRE	ACGTG	37	5	+	cis-acting element involved in the abscisic acid responsiveness	Hormone
TraesCS1A02G192900.1	ABRE	ACGTG	214	5	-	cis-acting element involved in the abscisic acid responsiveness	Hormone
TraesCS1A02G192900.1	ABRE	ACGTG	260	5	+	cis-acting element involved in the abscisic acid responsiveness	Hormone
TraesCS1A02G192900.1	ABRE	ACGTG	677	5	+	cis-acting element involved in the abscisic acid responsiveness	Hormone
TraesCS1A02G192900.1	ABRE	ACGTG	1134	5	-	cis-acting element involved in the abscisic acid responsiveness	Hormone
TraesCS1A02G192900.1	ABRE	ACGTG	1279	5	+	cis-acting element involved in the abscisic acid responsiveness	Hormone
TraesCS1A02G192900.1	ABRE	CACGTG	36	6	+	cis-acting element involved in the abscisic acid responsiveness	Hormone
TraesCS1A02G192900.1	ABRE	CACGTG	676	6	+	cis-acting element involved in the abscisic acid responsiveness	Hormone
TraesCS1A02G192900.1	CGTCA-motif	CGTCA	498	5	+	cis-acting regulatory element involved in the MeJA-responsiveness	Hormone
TraesCS1A02G192900.1	CGTCA-motif	CGTCA	845	5	+	cis-acting regulatory element involved in the MeJA-responsiveness	Hormone
TraesCS1A02G192900.1	CGTCA-motif	CGTCA	1136	5	+	cis-acting regulatory element involved in the MeJA-responsiveness	Hormone
TraesCS1A02G192900.1	CGTCA-motif	CGTCA	1154	5	+	cis-acting regulatory element involved in the MeJA-responsiveness	Hormone
TraesCS1A02G192900.1	TCA-element	CCATCTTTTT	695	9	+	cis-acting element involved in salicylic acid responsiveness	Hormone
TraesCS1A02G192900.1	TCA-element	CCATCTTTTT	1258	9	-	cis-acting element involved in salicylic acid responsiveness	Hormone
TraesCS1A02G192900.1	TGACG-motif	TGACG	498	5	-	cis-acting regulatory element involved in the MeJA-responsiveness	Hormone
TraesCS1A02G192900.1	TGACG-motif	TGACG	845	5	-	cis-acting regulatory element involved in the MeJA-responsiveness	Hormone
TraesCS1A02G192900.1	TGACG-motif	TGACG	1136	5	-	cis-acting regulatory element involved in the MeJA-responsiveness	Hormone
TraesCS1A02G192900.1	TGACG-motif	TGACG	1154	5	-	cis-acting regulatory element involved in the MeJA-responsiveness	Hormone
TraesCS1A02G192900.1	TGA-element	AACGAC	1789	6	+	auxin-responsive element	Hormone
TraesCS1A02G192900.1	ACE	CTAACGTATT	212	9	-	cis-acting element involved in light responsiveness	Light
TraesCS1A02G192900.1	ATCT-motif	AATCTAATCC	1145	10	+	part of a conserved DNA module involved in light responsiveness	Light
TraesCS1A02G192900.1	Box 4	ATTAAT	1746	6	-	part of a conserved DNA module involved in light responsiveness	Light
TraesCS1A02G192900.1	G-box	CACGTG	36	6	+	cis-acting regulatory element involved in light responsiveness	Light
TraesCS1A02G192900.1	G-box	CACGTG	676	6	+	cis-acting regulatory element involved in light responsiveness	Light
TraesCS1A02G192900.1	G-Box	CACGTG	36	6	+	cis-acting regulatory element involved in light responsiveness	Light
TraesCS1A02G192900.1	G-Box	CACGTG	676	6	+	cis-acting regulatory element involved in light responsiveness	Light
TraesCS1A02G192900.1	G-Box	CACGTT	214	6	+	cis-acting regulatory element involved in light responsiveness	Light
TraesCS1A02G192900.1	G-Box	CACGTT	1278	6	-	cis-acting regulatory element involved in light responsiveness	Light
TraesCS1A02G192900.1	G-box	CACGTC	259	6	-	cis-acting regulatory element involved in light responsiveness	Light
TraesCS1A02G192900.1	G-box	CACGTC	1134	6	+	cis-acting regulatory element involved in light responsiveness	Light
TraesCS1A02G192900.1	I-box	cCATATCCAAT	69	10	-	part of a light responsive element	Light
TraesCS1A02G192900.1	MRE	AACCTAA	708	7	+	MYB binding site involved in light responsiveness	Light
TraesCS1A02G192900.1	Sp1	GGGCGG	966	6	+	light responsive element	Light
TraesCS1A02G192900.1	TATA-box	ccTATAAAaa	1689	9	-	core promoter element around -30 of transcription start	Transcription
TraesCS1A02G192900.1	TATA-box	TATA	228	4	+	core promoter element around -30 of transcription start	Transcription
TraesCS1A02G192900.1	TATA-box	TATA	743	4	+	core promoter element around -30 of transcription start	Transcription
TraesCS1A02G192900.1	TATA-box	TATA	834	4	+	core promoter element around -30 of transcription start	Transcription
TraesCS1A02G192900.1	TATA-box	TATA	924	4	+	core promoter element around -30 of transcription start	Transcription
TraesCS1A02G192900.1	TATA-box	TATA	1035	4	-	core promoter element around -30 of transcription start	Transcription
TraesCS1A02G192900.1	TATA-box	TATA	1168	4	-	core promoter element around -30 of transcription start	Transcription
TraesCS1A02G192900.1	TATA-box	TATA	1354	4	-	core promoter element around -30 of transcription start	Transcription
TraesCS1A02G192900.1	TATA-box	TATA	1500	4	-	core promoter element around -30 of transcription start	Transcription
TraesCS1A02G192900.1	TATA-box	TATA	1673	4	-	core promoter element around -30 of transcription start	Transcription
TraesCS1A02G192900.1	TATA-box	TATA	1865	4	-	core promoter element around -30 of transcription start	Transcription
TraesCS1A02G192900.1	TATA-box	TATAA	833	5	-	core promoter element around -30 of transcription start	Transcription
TraesCS1A02G192900.1	TATA-box	TATAA	1499	5	-	core promoter element around -30 of transcription start	Transcription
TraesCS1A02G192900.1	TATA-box	TATATA	1033	6	-	core promoter element around -30 of transcription start	Transcription
TraesCS1A02G192900.1	TATA-box	ATATAT	1032	6	-	core promoter element around -30 of transcription start	Transcription
TraesCS1A02G192900.1	TATA-box	ATATAT	1167	6	-	core promoter element around -30 of transcription start	Transcription
TraesCS1A02G192900.1	TATA-box	ATTATA	832	6	+	core promoter element around -30 of transcription start	Transcription
TraesCS1A02G192900.1	TATA-box	ATTATA	1498	6	+	core promoter element around -30 of transcription start	Transcription
TraesCS1A02G192900.1	TATA-box	ATATAA	1864	6	+	core promoter element around -30 of transcription start	Transcription
TraesCS1A02G192900.1	TATA-box	TATACA	922	6	-	core promoter element around -30 of transcription start	Transcription
TraesCS1A02G192900.1	TATA-box	TACAAAA	1690	7	-	core promoter element around -30 of transcription start	Transcription
TraesCS1A02G329200.2	ARE	AAACCA	754	6	+	cis-acting regulatory element essential for the anaerobic induction	Abiotic/biotic stress
TraesCS1A02G329200.2	ARE	AAACCA	1540	6	+	cis-acting regulatory element essential for the anaerobic induction	Abiotic/biotic stress
TraesCS1A02G329200.2	MBS	CAACTG	977	6	-	MYB binding site involved in drought-inducibility	Abiotic/biotic stress
TraesCS1A02G329200.2	CGTCA-motif	CGTCA	191	5	+	cis-acting regulatory element involved in the MeJA-responsiveness	Hormone
TraesCS1A02G329200.2	CGTCA-motif	CGTCA	1715	5	-	cis-acting regulatory element involved in the MeJA-responsiveness	Hormone
TraesCS1A02G329200.2	GARE-motif	TCTGTTG	282	7	-	gibberellin-responsive element	Hormone
TraesCS1A02G329200.2	GARE-motif	TCTGTTG	1373	7	+	gibberellin-responsive element	Hormone
TraesCS1A02G329200.2	TGACG-motif	TGACG	191	5	-	cis-acting regulatory element involved in the MeJA-responsiveness	Hormone
TraesCS1A02G329200.2	TGACG-motif	TGACG	1715	5	+	cis-acting regulatory element involved in the MeJA-responsiveness	Hormone
TraesCS1A02G329200.2	AE-box	AGAAACAA	397	8	-	part of a module for light response	Light
TraesCS1A02G329200.2	Box 4	ATTAAT	797	6	+	part of a conserved DNA module involved in light responsiveness	Light
TraesCS1A02G329200.2	chs-CMA2a	TCACTTGA	230	8	+	part of a light responsive element	Light
TraesCS1A02G329200.2	GA-motif	ATAGATAA	81	8	+	part of a light responsive element	Light
TraesCS1A02G329200.2	G-Box	TCCACATGGCA	1468	10	-	cis-acting regulatory element involved in light responsiveness	Light
TraesCS1A02G329200.2	G-box	CACGAC	643	6	-	cis-acting regulatory element involved in light responsiveness	Light
TraesCS1A02G329200.2	G-box	CACGAC	1656	6	+	cis-acting regulatory element involved in light responsiveness	Light
TraesCS1A02G329200.2	GT1-motif	GGTTAAT	56	7	+	light responsive element	Light
TraesCS1A02G329200.2	TCCC-motif	TCTCCCT	1423	7	+	part of a light responsive element	Light
TraesCS1A02G329200.2	TATA-box	ccTATAAAaa	255	9	+	core promoter element around -30 of transcription start	Transcription
TraesCS1A02G329200.2	TATA-box	ccTATAAAaa	1022	9	+	core promoter element around -30 of transcription start	Transcription
TraesCS1A02G329200.2	TATA-box	TATA	68	4	+	core promoter element around -30 of transcription start	Transcription
TraesCS1A02G329200.2	TATA-box	TATA	107	4	+	core promoter element around -30 of transcription start	Transcription
TraesCS1A02G329200.2	TATA-box	TATA	366	4	+	core promoter element around -30 of transcription start	Transcription
TraesCS1A02G329200.2	TATA-box	TATA	425	4	+	core promoter element around -30 of transcription start	Transcription
TraesCS1A02G329200.2	TATA-box	TATA	479	4	+	core promoter element around -30 of transcription start	Transcription
TraesCS1A02G329200.2	TATA-box	TATA	557	4	+	core promoter element around -30 of transcription start	Transcription
TraesCS1A02G329200.2	TATA-box	TATA	663	4	+	core promoter element around -30 of transcription start	Transcription
TraesCS1A02G329200.2	TATA-box	TATA	714	4	+	core promoter element around -30 of transcription start	Transcription
TraesCS1A02G329200.2	TATA-box	TATA	927	4	+	core promoter element around -30 of transcription start	Transcription
TraesCS1A02G329200.2	TATA-box	TATA	1008	4	-	core promoter element around -30 of transcription start	Transcription
TraesCS1A02G329200.2	TATA-box	TATA	1024	4	-	core promoter element around -30 of transcription start	Transcription
TraesCS1A02G329200.2	TATA-box	TATA	1034	4	-	core promoter element around -30 of transcription start	Transcription
TraesCS1A02G329200.2	TATA-box	TATA	1043	4	-	core promoter element around -30 of transcription start	Transcription
TraesCS1A02G329200.2	TATA-box	TATA	1082	4	-	core promoter element around -30 of transcription start	Transcription
TraesCS1A02G329200.2	TATA-box	TATA	1109	4	-	core promoter element around -30 of transcription start	Transcription
TraesCS1A02G329200.2	TATA-box	TATA	1573	4	-	core promoter element around -30 of transcription start	Transcription
TraesCS1A02G329200.2	TATA-box	TATA	1749	4	-	core promoter element around -30 of transcription start	Transcription
TraesCS1A02G329200.2	TATA-box	TATA	1771	4	-	core promoter element around -30 of transcription start	Transcription
TraesCS1A02G329200.2	TATA-box	TATAA	67	5	-	core promoter element around -30 of transcription start	Transcription
TraesCS1A02G329200.2	TATA-box	TATAA	424	5	-	core promoter element around -30 of transcription start	Transcription
TraesCS1A02G329200.2	TATA-box	TATAA	478	5	-	core promoter element around -30 of transcription start	Transcription
TraesCS1A02G329200.2	TATA-box	TATAA	662	5	-	core promoter element around -30 of transcription start	Transcription
TraesCS1A02G329200.2	TATA-box	TATAA	713	5	-	core promoter element around -30 of transcription start	Transcription
TraesCS1A02G329200.2	TATA-box	TATAA	926	5	-	core promoter element around -30 of transcription start	Transcription
TraesCS1A02G329200.2	TATA-box	TATAA	1042	5	-	core promoter element around -30 of transcription start	Transcription
TraesCS1A02G329200.2	TATA-box	TATAA	1081	5	-	core promoter element around -30 of transcription start	Transcription
TraesCS1A02G329200.2	TATA-box	TATAA	1748	5	-	core promoter element around -30 of transcription start	Transcription
TraesCS1A02G329200.2	TATA-box	TATATA	1107	6	-	core promoter element around -30 of transcription start	Transcription
TraesCS1A02G329200.2	TATA-box	ATATAT	1106	6	-	core promoter element around -30 of transcription start	Transcription
TraesCS1A02G329200.2	TATA-box	ATTATA	66	6	+	core promoter element around -30 of transcription start	Transcription
TraesCS1A02G329200.2	TATA-box	ATTATA	1080	6	+	core promoter element around -30 of transcription start	Transcription
TraesCS1A02G329200.2	TATA-box	ATATAA	106	6	+	core promoter element around -30 of transcription start	Transcription
TraesCS1A02G329200.2	TATA-box	ATATAA	1108	6	+	core promoter element around -30 of transcription start	Transcription
TraesCS1A02G329200.2	TATA-box	TATAAA	423	6	-	core promoter element around -30 of transcription start	Transcription
TraesCS1A02G329200.2	TATA-box	TATAAA	477	6	-	core promoter element around -30 of transcription start	Transcription
TraesCS1A02G329200.2	TATA-box	TATAAA	925	6	-	core promoter element around -30 of transcription start	Transcription
TraesCS1A02G329200.2	TATA-box	TATAAA	1041	6	-	core promoter element around -30 of transcription start	Transcription
TraesCS1A02G329200.2	TATA-box	tcTATAAATAgg	1769	11	+	core promoter element around -30 of transcription start	Transcription
TraesCS1A02G329200.2	TATA-box	TACAAAA	257	7	+	core promoter element around -30 of transcription start	Transcription
TraesCS1A02G329200.2	TATA-box	TACAAAA	729	7	-	core promoter element around -30 of transcription start	Transcription
TraesCS1A02G329200.2	TATA-box	TACAAAA	791	7	+	core promoter element around -30 of transcription start	Transcription
TraesCS1A02G329200.2	TATA-box	TACAAAA	1808	7	-	core promoter element around -30 of transcription start	Transcription
TraesCS1A02G329200.2	TATA-box	TATAAAA	422	7	-	core promoter element around -30 of transcription start	Transcription
TraesCS1A02G329200.2	TATA-box	TATAAAA	1040	7	-	core promoter element around -30 of transcription start	Transcription
TraesCS1A02G329200.2	TATA-box	TATAAGAA	659	8	-	core promoter element around -30 of transcription start	Transcription
TraesCS1A02G432100.1	ARE	AAACCA	583	6	+	cis-acting regulatory element essential for the anaerobic induction	Abiotic/biotic stress
TraesCS1A02G432100.1	ARE	AAACCA	1564	6	+	cis-acting regulatory element essential for the anaerobic induction	Abiotic/biotic stress
TraesCS1A02G432100.1	LTR	CCGAAA	913	6	-	cis-acting element involved in low-temperature responsiveness	Abiotic/biotic stress
TraesCS1A02G432100.1	LTR	CCGAAA	1902	6	+	cis-acting element involved in low-temperature responsiveness	Abiotic/biotic stress
TraesCS1A02G432100.1	MBS	CAACTG	1557	6	+	MYB binding site involved in drought-inducibility	Abiotic/biotic stress
TraesCS1A02G432100.1	MBS	CAACTG	1723	6	+	MYB binding site involved in drought-inducibility	Abiotic/biotic stress
TraesCS1A02G432100.1	TC-rich repeats	GTTTTCTTAC	268	9	+	cis-acting element involved in defense and stress responsiveness	Abiotic/biotic stress
TraesCS1A02G432100.1	circadian	CAAAGATATC	764	9	-	cis-acting regulatory element involved in circadian control	Circadian control
TraesCS1A02G432100.1	circadian	CAAAGATATC	849	9	+	cis-acting regulatory element involved in circadian control	Circadian control
TraesCS1A02G432100.1	CAT-box	GCCACT	778	6	-	cis-acting regulatory element related to meristem expression	Development
TraesCS1A02G432100.1	O2-site	GATGATGTGG	773	9	+	cis-acting regulatory element involved in zein metabolism regulation	Development
TraesCS1A02G432100.1	ABRE	ACGTG	1410	5	+	cis-acting element involved in the abscisic acid responsiveness	Hormone
TraesCS1A02G432100.1	ABRE	CACGTG	1409	6	-	cis-acting element involved in the abscisic acid responsiveness	Hormone
TraesCS1A02G432100.1	ABRE	GACACGTGGC	1407	9	+	cis-acting element involved in the abscisic acid responsiveness	Hormone
TraesCS1A02G432100.1	CGTCA-motif	CGTCA	103	5	+	cis-acting regulatory element involved in the MeJA-responsiveness	Hormone
TraesCS1A02G432100.1	GARE-motif	TCTGTTG	996	7	-	gibberellin-responsive element	Hormone
TraesCS1A02G432100.1	TGACG-motif	TGACG	103	5	-	cis-acting regulatory element involved in the MeJA-responsiveness	Hormone
TraesCS1A02G432100.1	TGA-element	AACGAC	1534	6	-	auxin-responsive element	Hormone
TraesCS1A02G432100.1	chs-Unit 1 m1	ACCTAACCCGC	430	10	+	part of a light responsive element	Light
TraesCS1A02G432100.1	GATA-motif	GATAGGA	1486	7	-	part of a light responsive element	Light
TraesCS1A02G432100.1	G-box	CACGTG	1409	6	-	cis-acting regulatory element involved in light responsiveness	Light
TraesCS1A02G432100.1	G-Box	CACGTG	1409	6	-	cis-acting regulatory element involved in light responsiveness	Light
TraesCS1A02G432100.1	TCT-motif	TCTTAC	1520	6	-	part of a light responsive element	Light
TraesCS1A02G432100.1	TATA-box	ccTATAAAaa	30	10	+	core promoter element around -30 of transcription start	Transcription
TraesCS1A02G432100.1	TATA-box	TATA	32	4	+	core promoter element around -30 of transcription start	Transcription
TraesCS1A02G432100.1	TATA-box	TATA	402	4	+	core promoter element around -30 of transcription start	Transcription
TraesCS1A02G432100.1	TATA-box	TATA	638	4	+	core promoter element around -30 of transcription start	Transcription
TraesCS1A02G432100.1	TATA-box	TATA	1055	4	-	core promoter element around -30 of transcription start	Transcription
TraesCS1A02G432100.1	TATA-box	TATA	1669	4	-	core promoter element around -30 of transcription start	Transcription
TraesCS1A02G432100.1	TATA-box	TATAA	1054	5	-	core promoter element around -30 of transcription start	Transcription
TraesCS1A02G432100.1	TATA-box	TATACA	636	6	-	core promoter element around -30 of transcription start	Transcription
TraesCS1A02G432100.1	TATA-box	TATACA	1667	6	-	core promoter element around -30 of transcription start	Transcription
TraesCS1A02G432600.1	ARE	AAACCA	1277	6	+	cis-acting regulatory element essential for the anaerobic induction	Abiotic/biotic stress
TraesCS1A02G432600.1	GC-motif	CCCCCG	1581	6	-	enhancer-like element involved in anoxic specific inducibility	Abiotic/biotic stress
TraesCS1A02G432600.1	ABRE	ACGTG	823	5	+	cis-acting element involved in the abscisic acid responsiveness	Hormone
TraesCS1A02G432600.1	ABRE	ACGTG	938	5	-	cis-acting element involved in the abscisic acid responsiveness	Hormone
TraesCS1A02G432600.1	ABRE	ACGTG	962	5	-	cis-acting element involved in the abscisic acid responsiveness	Hormone
TraesCS1A02G432600.1	ABRE	CACGTG	822	6	+	cis-acting element involved in the abscisic acid responsiveness	Hormone
TraesCS1A02G432600.1	CGTCA-motif	CGTCA	1137	5	-	cis-acting regulatory element involved in the MeJA-responsiveness	Hormone
TraesCS1A02G432600.1	TCA-element	CCATCTTTTT	1414	9	+	cis-acting element involved in salicylic acid responsiveness	Hormone
TraesCS1A02G432600.1	TGACG-motif	TGACG	1137	5	+	cis-acting regulatory element involved in the MeJA-responsiveness	Hormone
TraesCS1A02G432600.1	AE-box	AGAAACAA	1672	8	-	part of a module for light response	Light
TraesCS1A02G432600.1	ATCT-motif	AATCTAATCC	1195	9	-	part of a conserved DNA module involved in light responsiveness	Light
TraesCS1A02G432600.1	Box 4	ATTAAT	577	6	+	part of a conserved DNA module involved in light responsiveness	Light
TraesCS1A02G432600.1	G-box	CACGTG	822	6	+	cis-acting regulatory element involved in light responsiveness	Light
TraesCS1A02G432600.1	G-Box	CACGTG	822	6	+	cis-acting regulatory element involved in light responsiveness	Light
TraesCS1A02G432600.1	G-Box	CACGTT	962	6	+	cis-acting regulatory element involved in light responsiveness	Light
TraesCS1A02G432600.1	G-box	CACGTC	938	6	+	cis-acting regulatory element involved in light responsiveness	Light
TraesCS1A02G432600.1	I-box	GTATAAGGCC	1866	9	+	part of a light responsive element	Light
TraesCS1A02G432600.1	TATA-box	TATA	30	4	+	core promoter element around -30 of transcription start	Transcription
TraesCS1A02G432600.1	TATA-box	TATA	75	4	+	core promoter element around -30 of transcription start	Transcription
TraesCS1A02G432600.1	TATA-box	TATA	289	4	+	core promoter element around -30 of transcription start	Transcription
TraesCS1A02G432600.1	TATA-box	TATA	387	4	+	core promoter element around -30 of transcription start	Transcription
TraesCS1A02G432600.1	TATA-box	TATA	445	4	+	core promoter element around -30 of transcription start	Transcription
TraesCS1A02G432600.1	TATA-box	TATA	564	4	+	core promoter element around -30 of transcription start	Transcription
TraesCS1A02G432600.1	TATA-box	TATA	586	4	+	core promoter element around -30 of transcription start	Transcription
TraesCS1A02G432600.1	TATA-box	TATA	639	4	+	core promoter element around -30 of transcription start	Transcription
TraesCS1A02G432600.1	TATA-box	TATA	665	4	+	core promoter element around -30 of transcription start	Transcription
TraesCS1A02G432600.1	TATA-box	TATA	675	4	+	core promoter element around -30 of transcription start	Transcription
TraesCS1A02G432600.1	TATA-box	TATA	1079	4	-	core promoter element around -30 of transcription start	Transcription
TraesCS1A02G432600.1	TATA-box	TATA	1181	4	-	core promoter element around -30 of transcription start	Transcription
TraesCS1A02G432600.1	TATA-box	TATA	1558	4	-	core promoter element around -30 of transcription start	Transcription
TraesCS1A02G432600.1	TATA-box	TATA	1592	4	-	core promoter element around -30 of transcription start	Transcription
TraesCS1A02G432600.1	TATA-box	TATA	1867	4	-	core promoter element around -30 of transcription start	Transcription
TraesCS1A02G432600.1	TATA-box	TATA	1966	4	-	core promoter element around -30 of transcription start	Transcription
TraesCS1A02G432600.1	TATA-box	TATAA	74	5	-	core promoter element around -30 of transcription start	Transcription
TraesCS1A02G432600.1	TATA-box	TATAA	288	5	-	core promoter element around -30 of transcription start	Transcription
TraesCS1A02G432600.1	TATA-box	TATAA	563	5	-	core promoter element around -30 of transcription start	Transcription
TraesCS1A02G432600.1	TATA-box	TATAA	1078	5	-	core promoter element around -30 of transcription start	Transcription
TraesCS1A02G432600.1	TATA-box	TATATA	443	6	+	core promoter element around -30 of transcription start	Transcription
TraesCS1A02G432600.1	TATA-box	TATATA	582	6	+	core promoter element around -30 of transcription start	Transcription
TraesCS1A02G432600.1	TATA-box	TATATA	584	6	+	core promoter element around -30 of transcription start	Transcription
TraesCS1A02G432600.1	TATA-box	TATATA	637	6	+	core promoter element around -30 of transcription start	Transcription
TraesCS1A02G432600.1	TATA-box	TATATA	663	6	+	core promoter element around -30 of transcription start	Transcription
TraesCS1A02G432600.1	TATA-box	TATATA	1964	6	-	core promoter element around -30 of transcription start	Transcription
TraesCS1A02G432600.1	TATA-box	TATATAA	636	7	-	core promoter element around -30 of transcription start	Transcription
TraesCS1A02G432600.1	TATA-box	TATATAA	662	7	-	core promoter element around -30 of transcription start	Transcription
TraesCS1A02G432600.1	TATA-box	TATATTTATATTT	573	12	-	core promoter element around -30 of transcription start	Transcription
TraesCS1A02G432600.1	TATA-box	TATAAAT	1076	7	-	core promoter element around -30 of transcription start	Transcription
TraesCS1A02G432600.1	TATA-box	ATATAT	444	6	+	core promoter element around -30 of transcription start	Transcription
TraesCS1A02G432600.1	TATA-box	ATATAT	581	6	+	core promoter element around -30 of transcription start	Transcription
TraesCS1A02G432600.1	TATA-box	ATATAT	583	6	+	core promoter element around -30 of transcription start	Transcription
TraesCS1A02G432600.1	TATA-box	ATATAT	664	6	+	core promoter element around -30 of transcription start	Transcription
TraesCS1A02G432600.1	TATA-box	ATATAT	1963	6	-	core promoter element around -30 of transcription start	Transcription
TraesCS1A02G432600.1	TATA-box	ATTATA	287	6	+	core promoter element around -30 of transcription start	Transcription
TraesCS1A02G432600.1	TATA-box	ATTATA	635	6	+	core promoter element around -30 of transcription start	Transcription
TraesCS1A02G432600.1	TATA-box	ATATAA	585	6	+	core promoter element around -30 of transcription start	Transcription
TraesCS1A02G432600.1	TATA-box	ATATAA	1965	6	+	core promoter element around -30 of transcription start	Transcription
TraesCS1A02G432600.1	TATA-box	TATAAA	73	6	-	core promoter element around -30 of transcription start	Transcription
TraesCS1A02G432600.1	TATA-box	TATAAA	562	6	-	core promoter element around -30 of transcription start	Transcription
TraesCS1A02G432600.1	TATA-box	TATAAA	661	6	-	core promoter element around -30 of transcription start	Transcription
TraesCS1A02G432600.1	TATA-box	TATAAA	1077	6	-	core promoter element around -30 of transcription start	Transcription
TraesCS1A02G432600.1	TATA-box	TATACA	1865	6	-	core promoter element around -30 of transcription start	Transcription
TraesCS1A02G432600.1	TATA-box	TATAAAA	72	7	-	core promoter element around -30 of transcription start	Transcription
TraesCS1B02G149400.2	ARE	AAACCA	120	6	+	cis-acting regulatory element essential for the anaerobic induction	Abiotic/biotic stress
TraesCS1B02G149400.2	ARE	AAACCA	403	6	+	cis-acting regulatory element essential for the anaerobic induction	Abiotic/biotic stress
TraesCS1B02G149400.2	ARE	AAACCA	752	6	+	cis-acting regulatory element essential for the anaerobic induction	Abiotic/biotic stress
TraesCS1B02G149400.2	ARE	AAACCA	1050	6	+	cis-acting regulatory element essential for the anaerobic induction	Abiotic/biotic stress
TraesCS1B02G149400.2	ARE	AAACCA	1065	6	+	cis-acting regulatory element essential for the anaerobic induction	Abiotic/biotic stress
TraesCS1B02G149400.2	CAT-box	GCCACT	1307	6	-	cis-acting regulatory element related to meristem expression	Development
TraesCS1B02G149400.2	CAT-box	GCCACT	1459	6	+	cis-acting regulatory element related to meristem expression	Development
TraesCS1B02G149400.2	ABRE	ACGTG	301	5	+	cis-acting element involved in the abscisic acid responsiveness	Hormone
TraesCS1B02G149400.2	ABRE	ACGTG	498	5	+	cis-acting element involved in the abscisic acid responsiveness	Hormone
TraesCS1B02G149400.2	ABRE	ACGTG	905	5	+	cis-acting element involved in the abscisic acid responsiveness	Hormone
TraesCS1B02G149400.2	ABRE	ACGTG	1992	5	-	cis-acting element involved in the abscisic acid responsiveness	Hormone
TraesCS1B02G149400.2	ABRE	GCCGCGTGGC	1303	9	+	cis-acting element involved in the abscisic acid responsiveness	Hormone
TraesCS1B02G149400.2	CGTCA-motif	CGTCA	544	5	+	cis-acting regulatory element involved in the MeJA-responsiveness	Hormone
TraesCS1B02G149400.2	GARE-motif	TCTGTTG	80	7	+	gibberellin-responsive element	Hormone
TraesCS1B02G149400.2	GARE-motif	TCTGTTG	712	7	+	gibberellin-responsive element	Hormone
TraesCS1B02G149400.2	TATC-box	TATCCCA	1811	7	+	cis-acting element involved in gibberellin-responsiveness	Hormone
TraesCS1B02G149400.2	TGACG-motif	TGACG	544	5	-	cis-acting regulatory element involved in the MeJA-responsiveness	Hormone
TraesCS1B02G149400.2	G-box	TACGTG	497	6	+	cis-acting regulatory element involved in light responsiveness	Light
TraesCS1B02G149400.2	G-Box	CACGTT	300	6	-	cis-acting regulatory element involved in light responsiveness	Light
TraesCS1B02G149400.2	G-Box	CACGTT	904	6	-	cis-acting regulatory element involved in light responsiveness	Light
TraesCS1B02G149400.2	G-Box	CACGTT	1992	6	+	cis-acting regulatory element involved in light responsiveness	Light
TraesCS1B02G149400.2	GTGGC-motif	GATTCTGTGGC	1123	10	+	part of a light responsive element	Light
TraesCS1B02G149400.2	TCT-motif	TCTTAC	1828	6	+	part of a light responsive element	Light
TraesCS1B02G149400.2	TATA-box	TATA	155	4	+	core promoter element around -30 of transcription start	Transcription
TraesCS1B02G149400.2	TATA-box	TATA	297	4	+	core promoter element around -30 of transcription start	Transcription
TraesCS1B02G149400.2	TATA-box	TATA	787	4	+	core promoter element around -30 of transcription start	Transcription
TraesCS1B02G149400.2	TATA-box	TATA	929	4	+	core promoter element around -30 of transcription start	Transcription
TraesCS1B02G149400.2	TATA-box	TATA	1197	4	-	core promoter element around -30 of transcription start	Transcription
TraesCS1B02G149400.2	TATA-box	TATA	1434	4	-	core promoter element around -30 of transcription start	Transcription
TraesCS1B02G149400.2	TATA-box	TATA	1467	4	-	core promoter element around -30 of transcription start	Transcription
TraesCS1B02G149400.2	TATA-box	TATA	1490	4	-	core promoter element around -30 of transcription start	Transcription
TraesCS1B02G149400.2	TATA-box	TATA	1517	4	-	core promoter element around -30 of transcription start	Transcription
TraesCS1B02G149400.2	TATA-box	TATA	1542	4	-	core promoter element around -30 of transcription start	Transcription
TraesCS1B02G149400.2	TATA-box	TATA	1555	4	-	core promoter element around -30 of transcription start	Transcription
TraesCS1B02G149400.2	TATA-box	TATA	1576	4	-	core promoter element around -30 of transcription start	Transcription
TraesCS1B02G149400.2	TATA-box	TATA	1974	4	-	core promoter element around -30 of transcription start	Transcription
TraesCS1B02G149400.2	TATA-box	TATAA	296	5	-	core promoter element around -30 of transcription start	Transcription
TraesCS1B02G149400.2	TATA-box	TATAA	928	5	-	core promoter element around -30 of transcription start	Transcription
TraesCS1B02G149400.2	TATA-box	TATAA	1433	5	-	core promoter element around -30 of transcription start	Transcription
TraesCS1B02G149400.2	TATA-box	TATAA	1489	5	-	core promoter element around -30 of transcription start	Transcription
TraesCS1B02G149400.2	TATA-box	TATAA	1541	5	-	core promoter element around -30 of transcription start	Transcription
TraesCS1B02G149400.2	TATA-box	TATATA	1972	6	-	core promoter element around -30 of transcription start	Transcription
TraesCS1B02G149400.2	TATA-box	TATAAAT	1487	7	-	core promoter element around -30 of transcription start	Transcription
TraesCS1B02G149400.2	TATA-box	TATAAAT	1539	7	-	core promoter element around -30 of transcription start	Transcription
TraesCS1B02G149400.2	TATA-box	ATATAT	1516	6	-	core promoter element around -30 of transcription start	Transcription
TraesCS1B02G149400.2	TATA-box	ATATAT	1575	6	-	core promoter element around -30 of transcription start	Transcription
TraesCS1B02G149400.2	TATA-box	ATATAT	1971	6	-	core promoter element around -30 of transcription start	Transcription
TraesCS1B02G149400.2	TATA-box	TATAAATA	1486	8	-	core promoter element around -30 of transcription start	Transcription
TraesCS1B02G149400.2	TATA-box	TATAAA	295	6	-	core promoter element around -30 of transcription start	Transcription
TraesCS1B02G149400.2	TATA-box	TATAAA	927	6	-	core promoter element around -30 of transcription start	Transcription
TraesCS1B02G149400.2	TATA-box	TATAAA	1488	6	-	core promoter element around -30 of transcription start	Transcription
TraesCS1B02G149400.2	TATA-box	TATAAA	1540	6	-	core promoter element around -30 of transcription start	Transcription
TraesCS1B02G149400.2	TATA-box	TACAAAA	1527	7	-	core promoter element around -30 of transcription start	Transcription
TraesCS1B02G207800.1	ARE	AAACCA	699	6	+	cis-acting regulatory element essential for the anaerobic induction	Abiotic/biotic stress
TraesCS1B02G207800.1	GC-motif	CCCCCG	1975	6	+	enhancer-like element involved in anoxic specific inducibility	Abiotic/biotic stress
TraesCS1B02G207800.1	MBS	CAACTG	166	6	-	MYB binding site involved in drought-inducibility	Abiotic/biotic stress
TraesCS1B02G207800.1	MBS	CAACTG	885	6	+	MYB binding site involved in drought-inducibility	Abiotic/biotic stress
TraesCS1B02G207800.1	CAT-box	GCCACT	311	6	-	cis-acting regulatory element related to meristem expression	Development
TraesCS1B02G207800.1	CAT-box	GCCACT	732	6	-	cis-acting regulatory element related to meristem expression	Development
TraesCS1B02G207800.1	CAT-box	GCCACT	1427	6	-	cis-acting regulatory element related to meristem expression	Development
TraesCS1B02G207800.1	ABRE	ACGTG	1644	5	-	cis-acting element involved in the abscisic acid responsiveness	Hormone
TraesCS1B02G207800.1	CGTCA-motif	CGTCA	404	5	-	cis-acting regulatory element involved in the MeJA-responsiveness	Hormone
TraesCS1B02G207800.1	P-box	CCTTTTG	826	7	-	gibberellin-responsive element	Hormone
TraesCS1B02G207800.1	TCA-element	CCATCTTTTT	1727	10	-	cis-acting element involved in salicylic acid responsiveness	Hormone
TraesCS1B02G207800.1	TGACG-motif	TGACG	404	5	+	cis-acting regulatory element involved in the MeJA-responsiveness	Hormone
TraesCS1B02G207800.1	Box 4	ATTAAT	1033	6	-	part of a conserved DNA module involved in light responsiveness	Light
TraesCS1B02G207800.1	G-Box	CACGTT	1644	6	+	cis-acting regulatory element involved in light responsiveness	Light
TraesCS1B02G207800.1	G-box	CACGAC	486	6	-	cis-acting regulatory element involved in light responsiveness	Light
TraesCS1B02G207800.1	GT1-motif	GGTTAA	584	6	+	light responsive element	Light
TraesCS1B02G207800.1	I-box	AGATAAGG	1780	8	+	part of a light responsive element	Light
TraesCS1B02G207800.1	Sp1	GGGCGG	508	6	+	light responsive element	Light
TraesCS1B02G207800.1	Sp1	GGGCGG	570	6	+	light responsive element	Light
TraesCS1B02G207800.1	Sp1	GGGCGG	1936	6	-	light responsive element	Light
TraesCS1B02G207800.1	TCT-motif	TCTTAC	459	6	-	part of a light responsive element	Light
TraesCS1B02G207800.1	TCT-motif	TCTTAC	908	6	-	part of a light responsive element	Light
TraesCS1B02G207800.1	TATA-box	ccTATAAAaa	1145	9	-	core promoter element around -30 of transcription start	Transcription
TraesCS1B02G207800.1	TATA-box	ccTATAAAaa	1668	9	+	core promoter element around -30 of transcription start	Transcription
TraesCS1B02G207800.1	TATA-box	TATA	676	4	+	core promoter element around -30 of transcription start	Transcription
TraesCS1B02G207800.1	TATA-box	TATA	1110	4	-	core promoter element around -30 of transcription start	Transcription
TraesCS1B02G207800.1	TATA-box	TATA	1120	4	-	core promoter element around -30 of transcription start	Transcription
TraesCS1B02G207800.1	TATA-box	TATA	1149	4	-	core promoter element around -30 of transcription start	Transcription
TraesCS1B02G207800.1	TATA-box	TATA	1169	4	-	core promoter element around -30 of transcription start	Transcription
TraesCS1B02G207800.1	TATA-box	TATA	1175	4	-	core promoter element around -30 of transcription start	Transcription
TraesCS1B02G207800.1	TATA-box	TATA	1342	4	-	core promoter element around -30 of transcription start	Transcription
TraesCS1B02G207800.1	TATA-box	TATA	1526	4	-	core promoter element around -30 of transcription start	Transcription
TraesCS1B02G207800.1	TATA-box	TATA	1863	4	-	core promoter element around -30 of transcription start	Transcription
TraesCS1B02G207800.1	TATA-box	TATAA	1148	5	-	core promoter element around -30 of transcription start	Transcription
TraesCS1B02G207800.1	TATA-box	TATAA	1174	5	-	core promoter element around -30 of transcription start	Transcription
TraesCS1B02G207800.1	TATA-box	TATAA	1341	5	-	core promoter element around -30 of transcription start	Transcription
TraesCS1B02G207800.1	TATA-box	TATAA	1525	5	-	core promoter element around -30 of transcription start	Transcription
TraesCS1B02G207800.1	TATA-box	TATATA	1108	6	-	core promoter element around -30 of transcription start	Transcription
TraesCS1B02G207800.1	TATA-box	TATATA	1116	6	-	core promoter element around -30 of transcription start	Transcription
TraesCS1B02G207800.1	TATA-box	TATATA	1118	6	-	core promoter element around -30 of transcription start	Transcription
TraesCS1B02G207800.1	TATA-box	ATATAT	1117	6	-	core promoter element around -30 of transcription start	Transcription
TraesCS1B02G207800.1	TATA-box	ATATAT	1119	6	-	core promoter element around -30 of transcription start	Transcription
TraesCS1B02G207800.1	TATA-box	ATTATA	1173	6	+	core promoter element around -30 of transcription start	Transcription
TraesCS1B02G207800.1	TATA-box	ATATAA	1109	6	+	core promoter element around -30 of transcription start	Transcription
TraesCS1B02G207800.1	TATA-box	ATATAA	1168	6	+	core promoter element around -30 of transcription start	Transcription
TraesCS1B02G207800.1	TATA-box	ATATAA	1862	6	+	core promoter element around -30 of transcription start	Transcription
TraesCS1B02G207800.1	TATA-box	TATAAA	1147	6	-	core promoter element around -30 of transcription start	Transcription
TraesCS1B02G207800.1	TATA-box	TACATAAA	1251	8	+	core promoter element around -30 of transcription start	Transcription
TraesCS1B02G207800.1	TATA-box	TATAAAA	1146	7	-	core promoter element around -30 of transcription start	Transcription
TraesCS1B02G207800.1	TATA-box	TATAAGAA	1338	8	-	core promoter element around -30 of transcription start	Transcription
TraesCS1B02G342600.2	WUN-motif	AAATTACT	1886	8	-		Abiotic/biotic stress
TraesCS1B02G342600.2	CAT-box	GCCACT	13	6	-	cis-acting regulatory element related to meristem expression	Development
TraesCS1B02G342600.2	CAT-box	GCCACT	47	6	+	cis-acting regulatory element related to meristem expression	Development
TraesCS1B02G342600.2	CAT-box	GCCACT	80	6	+	cis-acting regulatory element related to meristem expression	Development
TraesCS1B02G342600.2	CAT-box	GCCACT	90	6	-	cis-acting regulatory element related to meristem expression	Development
TraesCS1B02G342600.2	CAT-box	GCCACT	157	6	-	cis-acting regulatory element related to meristem expression	Development
TraesCS1B02G342600.2	O2-site	GATGATGTGG	1034	9	+	cis-acting regulatory element involved in zein metabolism regulation	Development
TraesCS1B02G342600.2	ABRE	ACGTG	552	5	+	cis-acting element involved in the abscisic acid responsiveness	Hormone
TraesCS1B02G342600.2	ABRE	ACGTG	905	5	+	cis-acting element involved in the abscisic acid responsiveness	Hormone
TraesCS1B02G342600.2	ABRE	CACGTG	551	6	+	cis-acting element involved in the abscisic acid responsiveness	Hormone
TraesCS1B02G342600.2	CGTCA-motif	CGTCA	903	5	-	cis-acting regulatory element involved in the MeJA-responsiveness	Hormone
TraesCS1B02G342600.2	TGACG-motif	TGACG	903	5	+	cis-acting regulatory element involved in the MeJA-responsiveness	Hormone
TraesCS1B02G342600.2	TGA-element	AACGAC	683	6	-	auxin-responsive element	Hormone
TraesCS1B02G342600.2	Box 4	ATTAAT	150	6	+	part of a conserved DNA module involved in light responsiveness	Light
TraesCS1B02G342600.2	GATA-motif	AAGGATAAGG	464	9	+	part of a light responsive element	Light
TraesCS1B02G342600.2	G-box	CACGTG	551	6	+	cis-acting regulatory element involved in light responsiveness	Light
TraesCS1B02G342600.2	G-box	GCCACGTGGA	417	9	+	cis-acting regulatory element involved in light responsiveness	Light
TraesCS1B02G342600.2	G-Box	CACGTG	551	6	+	cis-acting regulatory element involved in light responsiveness	Light
TraesCS1B02G342600.2	G-box	CACGAC	731	6	+	cis-acting regulatory element involved in light responsiveness	Light
TraesCS1B02G342600.2	G-box	CACGTC	904	6	-	cis-acting regulatory element involved in light responsiveness	Light
TraesCS1B02G342600.2	Sp1	GGGCGG	1489	6	-	light responsive element	Light
TraesCS1B02G342600.2	TCT-motif	TCTTAC	231	6	+	part of a light responsive element	Light
TraesCS1B02G342600.2	TATA-box	TATA	878	4	+	core promoter element around -30 of transcription start	Transcription
TraesCS1B02G342600.2	TATA-box	TATAA	877	5	-	core promoter element around -30 of transcription start	Transcription
TraesCS1B02G342600.2	TATA-box	TATAAA	876	6	-	core promoter element around -30 of transcription start	Transcription
TraesCS1B02G468200.1	GC-motif	CCCCCG	95	6	+	enhancer-like element involved in anoxic specific inducibility	Abiotic/biotic stress
TraesCS1B02G468200.1	GC-motif	CCCCCG	121	6	-	enhancer-like element involved in anoxic specific inducibility	Abiotic/biotic stress
TraesCS1B02G468200.1	GC-motif	CCCCCG	942	6	-	enhancer-like element involved in anoxic specific inducibility	Abiotic/biotic stress
TraesCS1B02G468200.1	GC-motif	CCCCCG	953	6	-	enhancer-like element involved in anoxic specific inducibility	Abiotic/biotic stress
TraesCS1B02G468200.1	MBS	CAACTG	22	6	-	MYB binding site involved in drought-inducibility	Abiotic/biotic stress
TraesCS1B02G468200.1	WUN-motif	ACATTACGG	1435	9	+		Abiotic/biotic stress
TraesCS1B02G468200.1	CAT-box	GCCACT	454	6	+	cis-acting regulatory element related to meristem expression	Development
TraesCS1B02G468200.1	CAT-box	GCCACT	882	6	-	cis-acting regulatory element related to meristem expression	Development
TraesCS1B02G468200.1	O2-site	GATGATGTGG	1260	9	+	cis-acting regulatory element involved in zein metabolism regulation	Development
TraesCS1B02G468200.1	ABRE	ACGTG	1946	5	+	cis-acting element involved in the abscisic acid responsiveness	Hormone
TraesCS1B02G468200.1	ABRE	GCCGCGTGGC	1343	9	-	cis-acting element involved in the abscisic acid responsiveness	Hormone
TraesCS1B02G468200.1	CGTCA-motif	CGTCA	213	5	-	cis-acting regulatory element involved in the MeJA-responsiveness	Hormone
TraesCS1B02G468200.1	CGTCA-motif	CGTCA	839	5	-	cis-acting regulatory element involved in the MeJA-responsiveness	Hormone
TraesCS1B02G468200.1	CGTCA-motif	CGTCA	1372	5	-	cis-acting regulatory element involved in the MeJA-responsiveness	Hormone
TraesCS1B02G468200.1	CGTCA-motif	CGTCA	1723	5	+	cis-acting regulatory element involved in the MeJA-responsiveness	Hormone
TraesCS1B02G468200.1	CGTCA-motif	CGTCA	1944	5	-	cis-acting regulatory element involved in the MeJA-responsiveness	Hormone
TraesCS1B02G468200.1	GARE-motif	TCTGTTG	1625	7	+	gibberellin-responsive element	Hormone
TraesCS1B02G468200.1	TGACG-motif	TGACG	213	5	+	cis-acting regulatory element involved in the MeJA-responsiveness	Hormone
TraesCS1B02G468200.1	TGACG-motif	TGACG	839	5	+	cis-acting regulatory element involved in the MeJA-responsiveness	Hormone
TraesCS1B02G468200.1	TGACG-motif	TGACG	1372	5	+	cis-acting regulatory element involved in the MeJA-responsiveness	Hormone
TraesCS1B02G468200.1	TGACG-motif	TGACG	1723	5	-	cis-acting regulatory element involved in the MeJA-responsiveness	Hormone
TraesCS1B02G468200.1	TGACG-motif	TGACG	1944	5	+	cis-acting regulatory element involved in the MeJA-responsiveness	Hormone
TraesCS1B02G468200.1	TGA-element	AACGAC	1495	6	-	auxin-responsive element	Hormone
TraesCS1B02G468200.1	TGA-element	AACGAC	1617	6	-	auxin-responsive element	Hormone
TraesCS1B02G468200.1	ACE	GCGACGTACC	808	9	-	cis-acting element involved in light responsiveness	Light
TraesCS1B02G468200.1	Box 4	ATTAAT	61	6	+	part of a conserved DNA module involved in light responsiveness	Light
TraesCS1B02G468200.1	G-box	CACGAC	1683	6	-	cis-acting regulatory element involved in light responsiveness	Light
TraesCS1B02G468200.1	G-box	CACGTC	1945	6	-	cis-acting regulatory element involved in light responsiveness	Light
TraesCS1B02G468200.1	I-box	cCATATCCAAT	1186	10	+	part of a light responsive element	Light
TraesCS1B02G468200.1	Sp1	GGGCGG	432	6	+	light responsive element	Light
TraesCS1B02G468200.1	Sp1	GGGCGG	852	6	+	light responsive element	Light
TraesCS1B02G468200.1	Sp1	GGGCGG	1055	6	+	light responsive element	Light
TraesCS1B02G468200.1	Sp1	GGGCGG	1179	6	+	light responsive element	Light
TraesCS1B02G468200.1	TCCC-motif	TCTCCCT	250	7	+	part of a light responsive element	Light
TraesCS1B02G468200.1	TCCC-motif	TCTCCCT	1535	7	+	part of a light responsive element	Light
TraesCS1D02G132600.2	ARE	AAACCA	687	6	-	cis-acting regulatory element essential for the anaerobic induction	Abiotic/biotic stress
TraesCS1D02G132600.2	WUN-motif	AAATTACT	657	8	-		Abiotic/biotic stress
TraesCS1D02G132600.2	RY-element	CATGCATG	1757	8	-	cis-acting regulatory element involved in seed-specific regulation	Development
TraesCS1D02G132600.2	MBSI	aaaAaaC(G/C)GTTA	176	10.5	-	MYB binding site involved in flavonoid biosynthetic genes regulation	Development
TraesCS1D02G132600.2	ABRE	ACGTG	26	5	+	cis-acting element involved in the abscisic acid responsiveness	Hormone
TraesCS1D02G132600.2	ABRE	ACGTG	820	5	+	cis-acting element involved in the abscisic acid responsiveness	Hormone
TraesCS1D02G132600.2	ABRE	ACGTG	1085	5	+	cis-acting element involved in the abscisic acid responsiveness	Hormone
TraesCS1D02G132600.2	ABRE	ACGTG	1128	5	+	cis-acting element involved in the abscisic acid responsiveness	Hormone
TraesCS1D02G132600.2	ABRE	ACGTG	1199	5	+	cis-acting element involved in the abscisic acid responsiveness	Hormone
TraesCS1D02G132600.2	ABRE	ACGTG	1917	5	-	cis-acting element involved in the abscisic acid responsiveness	Hormone
TraesCS1D02G132600.2	ABRE	CACGTG	25	6	+	cis-acting element involved in the abscisic acid responsiveness	Hormone
TraesCS1D02G132600.2	ABRE	CACGTG	1084	6	-	cis-acting element involved in the abscisic acid responsiveness	Hormone
TraesCS1D02G132600.2	ABRE	GCAACGTGTC	1125	9	+	cis-acting element involved in the abscisic acid responsiveness	Hormone
TraesCS1D02G132600.2	CGTCA-motif	CGTCA	1133	5	-	cis-acting regulatory element involved in the MeJA-responsiveness	Hormone
TraesCS1D02G132600.2	GARE-motif	TCTGTTG	787	7	+	gibberellin-responsive element	Hormone
TraesCS1D02G132600.2	TATC-box	TATCCCA	1056	7	+	cis-acting element involved in gibberellin-responsiveness	Hormone
TraesCS1D02G132600.2	TGACG-motif	TGACG	1133	5	+	cis-acting regulatory element involved in the MeJA-responsiveness	Hormone
TraesCS1D02G132600.2	TGA-element	AACGAC	746	6	+	auxin-responsive element	Hormone
TraesCS1D02G132600.2	TGA-element	AACGAC	836	6	+	auxin-responsive element	Hormone
TraesCS1D02G132600.2	TGA-element	AACGAC	919	6	+	auxin-responsive element	Hormone
TraesCS1D02G132600.2	TGA-element	AACGAC	1195	6	+	auxin-responsive element	Hormone
TraesCS1D02G132600.2	3-AF1 binding site	TAAGAGAGGAA	884	10	+	light responsive element	Light
TraesCS1D02G132600.2	AE-box	AGAAACAA	151	8	-	part of a module for light response	Light
TraesCS1D02G132600.2	Box 4	ATTAAT	1701	6	-	part of a conserved DNA module involved in light responsiveness	Light
TraesCS1D02G132600.2	Box 4	ATTAAT	1744	6	-	part of a conserved DNA module involved in light responsiveness	Light
TraesCS1D02G132600.2	GATA-motif	GATAGGG	1994	7	+	part of a light responsive element	Light
TraesCS1D02G132600.2	G-box	CACGTG	25	6	+	cis-acting regulatory element involved in light responsiveness	Light
TraesCS1D02G132600.2	G-box	CACGTG	1084	6	-	cis-acting regulatory element involved in light responsiveness	Light
TraesCS1D02G132600.2	G-Box	CACGTG	25	6	+	cis-acting regulatory element involved in light responsiveness	Light
TraesCS1D02G132600.2	G-Box	CACGTG	1084	6	-	cis-acting regulatory element involved in light responsiveness	Light
TraesCS1D02G132600.2	G-Box	CACGTT	1127	6	-	cis-acting regulatory element involved in light responsiveness	Light
TraesCS1D02G132600.2	G-box	CACGTC	819	6	-	cis-acting regulatory element involved in light responsiveness	Light
TraesCS1D02G132600.2	G-box	CACGTC	1198	6	-	cis-acting regulatory element involved in light responsiveness	Light
TraesCS1D02G132600.2	G-box	CACGTC	1917	6	+	cis-acting regulatory element involved in light responsiveness	Light
TraesCS1D02G132600.2	TCCC-motif	TCTCCCT	1158	7	-	part of a light responsive element	Light
TraesCS1D02G132600.2	TCT-motif	TCTTAC	402	6	-	part of a light responsive element	Light
TraesCS1D02G132600.2	TATA-box	ccTATAAAaa	566	9	-	core promoter element around -30 of transcription start	Transcription
TraesCS1D02G132600.2	TATA-box	TATA	218	4	+	core promoter element around -30 of transcription start	Transcription
TraesCS1D02G132600.2	TATA-box	TATA	375	4	+	core promoter element around -30 of transcription start	Transcription
TraesCS1D02G132600.2	TATA-box	TATA	570	4	+	core promoter element around -30 of transcription start	Transcription
TraesCS1D02G132600.2	TATA-box	TATA	675	4	+	core promoter element around -30 of transcription start	Transcription
TraesCS1D02G132600.2	TATA-box	TATA	1259	4	-	core promoter element around -30 of transcription start	Transcription
TraesCS1D02G132600.2	TATA-box	TATA	1294	4	-	core promoter element around -30 of transcription start	Transcription
TraesCS1D02G132600.2	TATA-box	TATA	1351	4	-	core promoter element around -30 of transcription start	Transcription
TraesCS1D02G132600.2	TATA-box	TATA	1545	4	-	core promoter element around -30 of transcription start	Transcription
TraesCS1D02G132600.2	TATA-box	TATA	1557	4	-	core promoter element around -30 of transcription start	Transcription
TraesCS1D02G132600.2	TATA-box	TATA	1619	4	-	core promoter element around -30 of transcription start	Transcription
TraesCS1D02G132600.2	TATA-box	TATA	1867	4	-	core promoter element around -30 of transcription start	Transcription
TraesCS1D02G132600.2	TATA-box	TATAA	374	5	-	core promoter element around -30 of transcription start	Transcription
TraesCS1D02G132600.2	TATA-box	TATAA	569	5	-	core promoter element around -30 of transcription start	Transcription
TraesCS1D02G132600.2	TATA-box	TATAA	1258	5	-	core promoter element around -30 of transcription start	Transcription
TraesCS1D02G132600.2	TATA-box	TATAA	1618	5	-	core promoter element around -30 of transcription start	Transcription
TraesCS1D02G132600.2	TATA-box	TATAA	1866	5	-	core promoter element around -30 of transcription start	Transcription
TraesCS1D02G132600.2	TATA-box	ATATAA	1556	6	+	core promoter element around -30 of transcription start	Transcription
TraesCS1D02G132600.2	TATA-box	TATAAA	568	6	-	core promoter element around -30 of transcription start	Transcription
TraesCS1D02G132600.2	TATA-box	TATAAA	1257	6	-	core promoter element around -30 of transcription start	Transcription
TraesCS1D02G132600.2	TATA-box	TATAAA	1617	6	-	core promoter element around -30 of transcription start	Transcription
TraesCS1D02G132600.2	TATA-box	TACAAAA	708	7	-	core promoter element around -30 of transcription start	Transcription
TraesCS1D02G132600.2	TATA-box	TACAAAA	1150	7	-	core promoter element around -30 of transcription start	Transcription
TraesCS1D02G132600.2	TATA-box	TACAAAA	1568	7	-	core promoter element around -30 of transcription start	Transcription
TraesCS1D02G132600.2	TATA-box	TACAAAA	1677	7	-	core promoter element around -30 of transcription start	Transcription
TraesCS1D02G132600.2	TATA-box	TATAAAA	567	7	-	core promoter element around -30 of transcription start	Transcription
TraesCS1D02G132600.2	TATA-box	TATAAAA	1256	7	-	core promoter element around -30 of transcription start	Transcription
TraesCS1D02G196500.1	ARE	AAACCA	586	6	+	cis-acting regulatory element essential for the anaerobic induction	Abiotic/biotic stress
TraesCS1D02G196500.1	ARE	AAACCA	773	6	+	cis-acting regulatory element essential for the anaerobic induction	Abiotic/biotic stress
TraesCS1D02G196500.1	LTR	CCGAAA	518	6	-	cis-acting element involved in low-temperature responsiveness	Abiotic/biotic stress
TraesCS1D02G196500.1	LTR	CCGAAA	1012	6	+	cis-acting element involved in low-temperature responsiveness	Abiotic/biotic stress
TraesCS1D02G196500.1	ABRE	ACGTG	344	5	-	cis-acting element involved in the abscisic acid responsiveness	Hormone
TraesCS1D02G196500.1	ABRE	ACGTG	491	5	+	cis-acting element involved in the abscisic acid responsiveness	Hormone
TraesCS1D02G196500.1	ABRE	ACGTG	525	5	-	cis-acting element involved in the abscisic acid responsiveness	Hormone
TraesCS1D02G196500.1	CGTCA-motif	CGTCA	97	5	+	cis-acting regulatory element involved in the MeJA-responsiveness	Hormone
TraesCS1D02G196500.1	CGTCA-motif	CGTCA	346	5	+	cis-acting regulatory element involved in the MeJA-responsiveness	Hormone
TraesCS1D02G196500.1	CGTCA-motif	CGTCA	364	5	+	cis-acting regulatory element involved in the MeJA-responsiveness	Hormone
TraesCS1D02G196500.1	CGTCA-motif	CGTCA	1199	5	+	cis-acting regulatory element involved in the MeJA-responsiveness	Hormone
TraesCS1D02G196500.1	CGTCA-motif	CGTCA	1260	5	+	cis-acting regulatory element involved in the MeJA-responsiveness	Hormone
TraesCS1D02G196500.1	CGTCA-motif	CGTCA	1286	5	+	cis-acting regulatory element involved in the MeJA-responsiveness	Hormone
TraesCS1D02G196500.1	GARE-motif	TCTGTTG	1492	7	-	gibberellin-responsive element	Hormone
TraesCS1D02G196500.1	P-box	CCTTTTG	865	7	+	gibberellin-responsive element	Hormone
TraesCS1D02G196500.1	TGACG-motif	TGACG	97	5	-	cis-acting regulatory element involved in the MeJA-responsiveness	Hormone
TraesCS1D02G196500.1	TGACG-motif	TGACG	346	5	-	cis-acting regulatory element involved in the MeJA-responsiveness	Hormone
TraesCS1D02G196500.1	TGACG-motif	TGACG	364	5	-	cis-acting regulatory element involved in the MeJA-responsiveness	Hormone
TraesCS1D02G196500.1	TGACG-motif	TGACG	1199	5	-	cis-acting regulatory element involved in the MeJA-responsiveness	Hormone
TraesCS1D02G196500.1	TGACG-motif	TGACG	1260	5	-	cis-acting regulatory element involved in the MeJA-responsiveness	Hormone
TraesCS1D02G196500.1	TGACG-motif	TGACG	1286	5	-	cis-acting regulatory element involved in the MeJA-responsiveness	Hormone
TraesCS1D02G196500.1	ACE	CTAACGTATT	374	9	+	cis-acting element involved in light responsiveness	Light
TraesCS1D02G196500.1	ATCT-motif	AATCTAATCC	355	9	+	part of a conserved DNA module involved in light responsiveness	Light
TraesCS1D02G196500.1	Box 4	ATTAAT	605	6	+	part of a conserved DNA module involved in light responsiveness	Light
TraesCS1D02G196500.1	Box 4	ATTAAT	1466	6	-	part of a conserved DNA module involved in light responsiveness	Light
TraesCS1D02G196500.1	Box 4	ATTAAT	1850	6	-	part of a conserved DNA module involved in light responsiveness	Light
TraesCS1D02G196500.1	G-Box	CACGTT	490	6	-	cis-acting regulatory element involved in light responsiveness	Light
TraesCS1D02G196500.1	G-Box	CACGTT	525	6	+	cis-acting regulatory element involved in light responsiveness	Light
TraesCS1D02G196500.1	G-box	CACGTC	344	6	+	cis-acting regulatory element involved in light responsiveness	Light
TraesCS1D02G196500.1	I-box	gGATAAGGTG	41	9	+	part of a light responsive element	Light
TraesCS1D02G196500.1	MRE	AACCTAA	355	7	+	MYB binding site involved in light responsiveness	Light
TraesCS1D02G196500.1	MRE	AACCTAA	1160	7	-	MYB binding site involved in light responsiveness	Light
TraesCS1D02G196500.1	Sp1	GGGCGG	1229	6	+	light responsive element	Light
TraesCS1D02G196500.1	TCCC-motif	TCTCCCT	1531	7	+	part of a light responsive element	Light
TraesCS1D02G196500.1	TATA-box	ccTATAAAaa	1797	9	-	core promoter element around -30 of transcription start	Transcription
TraesCS1D02G196500.1	TATA-box	TATA	104	4	+	core promoter element around -30 of transcription start	Transcription
TraesCS1D02G196500.1	TATA-box	TATA	245	4	+	core promoter element around -30 of transcription start	Transcription
TraesCS1D02G196500.1	TATA-box	TATA	532	4	+	core promoter element around -30 of transcription start	Transcription
TraesCS1D02G196500.1	TATA-box	TATA	722	4	+	core promoter element around -30 of transcription start	Transcription
TraesCS1D02G196500.1	TATA-box	TATA	925	4	+	core promoter element around -30 of transcription start	Transcription
TraesCS1D02G196500.1	TATA-box	TATA	983	4	+	core promoter element around -30 of transcription start	Transcription
TraesCS1D02G196500.1	TATA-box	TATA	1542	4	-	core promoter element around -30 of transcription start	Transcription
TraesCS1D02G196500.1	TATA-box	TATA	1611	4	-	core promoter element around -30 of transcription start	Transcription
TraesCS1D02G196500.1	TATA-box	TATA	1781	4	-	core promoter element around -30 of transcription start	Transcription
TraesCS1D02G196500.1	TATA-box	TATA	1969	4	-	core promoter element around -30 of transcription start	Transcription
TraesCS1D02G196500.1	TATA-box	TATAA	531	5	-	core promoter element around -30 of transcription start	Transcription
TraesCS1D02G196500.1	TATA-box	TATAA	1610	5	-	core promoter element around -30 of transcription start	Transcription
TraesCS1D02G196500.1	TATA-box	TATATA	243	6	+	core promoter element around -30 of transcription start	Transcription
TraesCS1D02G196500.1	TATA-box	TATATA	720	6	+	core promoter element around -30 of transcription start	Transcription
TraesCS1D02G196500.1	TATA-box	TATATA	979	6	+	core promoter element around -30 of transcription start	Transcription
TraesCS1D02G196500.1	TATA-box	TATATA	981	6	+	core promoter element around -30 of transcription start	Transcription
TraesCS1D02G196500.1	TATA-box	TATATA	1540	6	-	core promoter element around -30 of transcription start	Transcription
TraesCS1D02G196500.1	TATA-box	TATATAA	719	7	-	core promoter element around -30 of transcription start	Transcription
TraesCS1D02G196500.1	TATA-box	ATATAT	242	6	+	core promoter element around -30 of transcription start	Transcription
TraesCS1D02G196500.1	TATA-box	ATATAT	978	6	+	core promoter element around -30 of transcription start	Transcription
TraesCS1D02G196500.1	TATA-box	ATATAT	980	6	+	core promoter element around -30 of transcription start	Transcription
TraesCS1D02G196500.1	TATA-box	ATATAT	1541	6	-	core promoter element around -30 of transcription start	Transcription
TraesCS1D02G196500.1	TATA-box	ATTATA	1609	6	+	core promoter element around -30 of transcription start	Transcription
TraesCS1D02G196500.1	TATA-box	ATATAA	1968	6	+	core promoter element around -30 of transcription start	Transcription
TraesCS1D02G196500.1	TATA-box	TATAAA	530	6	-	core promoter element around -30 of transcription start	Transcription
TraesCS1D02G196500.1	TATA-box	TATAAA	718	6	-	core promoter element around -30 of transcription start	Transcription
TraesCS1D02G196500.1	TATA-box	TATACA	102	6	-	core promoter element around -30 of transcription start	Transcription
TraesCS1D02G196500.1	TATA-box	taTATAAAg	717	9	-	core promoter element around -30 of transcription start	Transcription
TraesCS1D02G196500.1	TATA-box	TACAAAA	1798	7	-	core promoter element around -30 of transcription start	Transcription
TraesCS1D02G196500.1	TATA-box	TATAAAA	529	7	-	core promoter element around -30 of transcription start	Transcription
TraesCS1D02G196600.1	ARE	AAACCA	505	6	+	cis-acting regulatory element essential for the anaerobic induction	Abiotic/biotic stress
TraesCS1D02G196600.1	ARE	AAACCA	660	6	+	cis-acting regulatory element essential for the anaerobic induction	Abiotic/biotic stress
TraesCS1D02G196600.1	CAT-box	GCCACT	538	6	-	cis-acting regulatory element related to meristem expression	Development
TraesCS1D02G196600.1	ABRE	ACGTG	1412	5	-	cis-acting element involved in the abscisic acid responsiveness	Hormone
TraesCS1D02G196600.1	CGTCA-motif	CGTCA	211	5	-	cis-acting regulatory element involved in the MeJA-responsiveness	Hormone
TraesCS1D02G196600.1	P-box	CCTTTTG	632	7	-	gibberellin-responsive element	Hormone
TraesCS1D02G196600.1	TCA-element	CCATCTTTTT	1473	10	-	cis-acting element involved in salicylic acid responsiveness	Hormone
TraesCS1D02G196600.1	TGACG-motif	TGACG	211	5	+	cis-acting regulatory element involved in the MeJA-responsiveness	Hormone
TraesCS1D02G196600.1	G-Box	CACGTT	1412	6	+	cis-acting regulatory element involved in light responsiveness	Light
TraesCS1D02G196600.1	G-box	CACGAC	293	6	-	cis-acting regulatory element involved in light responsiveness	Light
TraesCS1D02G196600.1	GT1-motif	GGTTAA	390	6	+	light responsive element	Light
TraesCS1D02G196600.1	I-box	AGATAAGG	1526	8	+	part of a light responsive element	Light
TraesCS1D02G196600.1	Sp1	GGGCGG	315	6	+	light responsive element	Light
TraesCS1D02G196600.1	TCT-motif	TCTTAC	266	6	-	part of a light responsive element	Light
TraesCS1D02G196600.1	TATA-box	ccTATAAAaa	940	9	-	core promoter element around -30 of transcription start	Transcription
TraesCS1D02G196600.1	TATA-box	TATA	482	4	+	core promoter element around -30 of transcription start	Transcription
TraesCS1D02G196600.1	TATA-box	TATA	905	4	+	core promoter element around -30 of transcription start	Transcription
TraesCS1D02G196600.1	TATA-box	TATA	911	4	+	core promoter element around -30 of transcription start	Transcription
TraesCS1D02G196600.1	TATA-box	TATA	944	4	+	core promoter element around -30 of transcription start	Transcription
TraesCS1D02G196600.1	TATA-box	TATA	964	4	+	core promoter element around -30 of transcription start	Transcription
TraesCS1D02G196600.1	TATA-box	TATA	970	4	+	core promoter element around -30 of transcription start	Transcription
TraesCS1D02G196600.1	TATA-box	TATA	1059	4	-	core promoter element around -30 of transcription start	Transcription
TraesCS1D02G196600.1	TATA-box	TATA	1137	4	-	core promoter element around -30 of transcription start	Transcription
TraesCS1D02G196600.1	TATA-box	TATA	1292	4	-	core promoter element around -30 of transcription start	Transcription
TraesCS1D02G196600.1	TATA-box	TATA	1609	4	-	core promoter element around -30 of transcription start	Transcription
TraesCS1D02G196600.1	TATA-box	TATAA	943	5	-	core promoter element around -30 of transcription start	Transcription
TraesCS1D02G196600.1	TATA-box	TATAA	969	5	-	core promoter element around -30 of transcription start	Transcription
TraesCS1D02G196600.1	TATA-box	TATAA	1058	5	-	core promoter element around -30 of transcription start	Transcription
TraesCS1D02G196600.1	TATA-box	TATAA	1136	5	-	core promoter element around -30 of transcription start	Transcription
TraesCS1D02G196600.1	TATA-box	TATAA	1291	5	-	core promoter element around -30 of transcription start	Transcription
TraesCS1D02G196600.1	TATA-box	TATATA	903	6	+	core promoter element around -30 of transcription start	Transcription
TraesCS1D02G196600.1	TATA-box	ATTATA	968	6	+	core promoter element around -30 of transcription start	Transcription
TraesCS1D02G196600.1	TATA-box	ATATAA	904	6	+	core promoter element around -30 of transcription start	Transcription
TraesCS1D02G196600.1	TATA-box	ATATAA	963	6	+	core promoter element around -30 of transcription start	Transcription
TraesCS1D02G196600.1	TATA-box	ATATAA	1608	6	+	core promoter element around -30 of transcription start	Transcription
TraesCS1D02G196600.1	TATA-box	TATAAA	942	6	-	core promoter element around -30 of transcription start	Transcription
TraesCS1D02G196600.1	TATA-box	TATAAA	1057	6	-	core promoter element around -30 of transcription start	Transcription
TraesCS1D02G196600.1	TATA-box	TACATAAA	1046	8	+	core promoter element around -30 of transcription start	Transcription
TraesCS1D02G196600.1	TATA-box	TATAAAA	941	7	-	core promoter element around -30 of transcription start	Transcription
TraesCS1D02G196600.1	TATA-box	TATAAAA	1056	7	-	core promoter element around -30 of transcription start	Transcription
TraesCS1D02G196600.1	TATA-box	TATAAGAA	1133	8	-	core promoter element around -30 of transcription start	Transcription
TraesCS1D02G331300.1	ARE	AAACCA	6	6	+	cis-acting regulatory element essential for the anaerobic induction	Abiotic/biotic stress
TraesCS1D02G331300.1	ARE	AAACCA	939	6	-	cis-acting regulatory element essential for the anaerobic induction	Abiotic/biotic stress
TraesCS1D02G331300.1	ARE	AAACCA	1580	6	-	cis-acting regulatory element essential for the anaerobic induction	Abiotic/biotic stress
TraesCS1D02G331300.1	LTR	CCGAAA	1845	6	+	cis-acting element involved in low-temperature responsiveness	Abiotic/biotic stress
TraesCS1D02G331300.1	MBS	CAACTG	582	6	-	MYB binding site involved in drought-inducibility	Abiotic/biotic stress
TraesCS1D02G331300.1	CAT-box	GCCACT	403	6	-	cis-acting regulatory element related to meristem expression	Development
TraesCS1D02G331300.1	O2-site	GATGATGTGG	291	9	+	cis-acting regulatory element involved in zein metabolism regulation	Development
TraesCS1D02G331300.1	ABRE	ACGTG	1824	5	+	cis-acting element involved in the abscisic acid responsiveness	Hormone
TraesCS1D02G331300.1	AuxRR-core	GGTCCAT	238	7	-	cis-acting regulatory element involved in auxin responsiveness	Hormone
TraesCS1D02G331300.1	CGTCA-motif	CGTCA	511	5	+	cis-acting regulatory element involved in the MeJA-responsiveness	Hormone
TraesCS1D02G331300.1	CGTCA-motif	CGTCA	1051	5	+	cis-acting regulatory element involved in the MeJA-responsiveness	Hormone
TraesCS1D02G331300.1	CGTCA-motif	CGTCA	1386	5	-	cis-acting regulatory element involved in the MeJA-responsiveness	Hormone
TraesCS1D02G331300.1	CGTCA-motif	CGTCA	1502	5	+	cis-acting regulatory element involved in the MeJA-responsiveness	Hormone
TraesCS1D02G331300.1	CGTCA-motif	CGTCA	1822	5	-	cis-acting regulatory element involved in the MeJA-responsiveness	Hormone
TraesCS1D02G331300.1	GARE-motif	TCTGTTG	129	7	-	gibberellin-responsive element	Hormone
TraesCS1D02G331300.1	TGACG-motif	TGACG	511	5	-	cis-acting regulatory element involved in the MeJA-responsiveness	Hormone
TraesCS1D02G331300.1	TGACG-motif	TGACG	1051	5	-	cis-acting regulatory element involved in the MeJA-responsiveness	Hormone
TraesCS1D02G331300.1	TGACG-motif	TGACG	1386	5	+	cis-acting regulatory element involved in the MeJA-responsiveness	Hormone
TraesCS1D02G331300.1	TGACG-motif	TGACG	1502	5	-	cis-acting regulatory element involved in the MeJA-responsiveness	Hormone
TraesCS1D02G331300.1	TGACG-motif	TGACG	1822	5	+	cis-acting regulatory element involved in the MeJA-responsiveness	Hormone
TraesCS1D02G331300.1	ACE	CTAACGTATT	661	9	-	cis-acting element involved in light responsiveness	Light
TraesCS1D02G331300.1	GATA-motif	GATAGGA	353	7	+	part of a light responsive element	Light
TraesCS1D02G331300.1	G-box	CACGAC	1549	6	+	cis-acting regulatory element involved in light responsiveness	Light
TraesCS1D02G331300.1	G-box	CACGTC	1823	6	-	cis-acting regulatory element involved in light responsiveness	Light
TraesCS1D02G331300.1	GT1-motif	GGTTAAT	657	7	+	light responsive element	Light
TraesCS1D02G331300.1	TATA-box	TATA	42	4	+	core promoter element around -30 of transcription start	Transcription
TraesCS1D02G331300.1	TATA-box	TATA	438	4	+	core promoter element around -30 of transcription start	Transcription
TraesCS1D02G331300.1	TATA-box	TATA	684	4	+	core promoter element around -30 of transcription start	Transcription
TraesCS1D02G331300.1	TATA-box	TATA	694	4	+	core promoter element around -30 of transcription start	Transcription
TraesCS1D02G331300.1	TATA-box	TATA	707	4	+	core promoter element around -30 of transcription start	Transcription
TraesCS1D02G331300.1	TATA-box	TATA	726	4	+	core promoter element around -30 of transcription start	Transcription
TraesCS1D02G331300.1	TATA-box	TATA	753	4	+	core promoter element around -30 of transcription start	Transcription
TraesCS1D02G331300.1	TATA-box	TATA	1061	4	-	core promoter element around -30 of transcription start	Transcription
TraesCS1D02G331300.1	TATA-box	TATA	1643	4	-	core promoter element around -30 of transcription start	Transcription
TraesCS1D02G331300.1	TATA-box	TATA	1701	4	-	core promoter element around -30 of transcription start	Transcription
TraesCS1D02G331300.1	TATA-box	TATA	1766	4	-	core promoter element around -30 of transcription start	Transcription
TraesCS1D02G331300.1	TATA-box	TATAA	437	5	-	core promoter element around -30 of transcription start	Transcription
TraesCS1D02G331300.1	TATA-box	TATAA	752	5	-	core promoter element around -30 of transcription start	Transcription
TraesCS1D02G331300.1	TATA-box	TATAA	1765	5	-	core promoter element around -30 of transcription start	Transcription
TraesCS1D02G331300.1	TATA-box	TATAAAT	435	7	-	core promoter element around -30 of transcription start	Transcription
TraesCS1D02G331300.1	TATA-box	ATTATA	751	6	+	core promoter element around -30 of transcription start	Transcription
TraesCS1D02G331300.1	TATA-box	ATATAA	683	6	+	core promoter element around -30 of transcription start	Transcription
TraesCS1D02G331300.1	TATA-box	ATATAA	693	6	+	core promoter element around -30 of transcription start	Transcription
TraesCS1D02G331300.1	TATA-box	ATATAA	706	6	+	core promoter element around -30 of transcription start	Transcription
TraesCS1D02G331300.1	TATA-box	ATATAA	725	6	+	core promoter element around -30 of transcription start	Transcription
TraesCS1D02G331300.1	TATA-box	ATATAA	1642	6	+	core promoter element around -30 of transcription start	Transcription
TraesCS1D02G331300.1	TATA-box	TATAAA	436	6	-	core promoter element around -30 of transcription start	Transcription
TraesCS1D02G441600.1	ARE	AAACCA	142	6	+	cis-acting regulatory element essential for the anaerobic induction	Abiotic/biotic stress
TraesCS1D02G441600.1	ARE	AAACCA	297	6	+	cis-acting regulatory element essential for the anaerobic induction	Abiotic/biotic stress
TraesCS1D02G441600.1	GC-motif	CCCCCG	1975	6	-	enhancer-like element involved in anoxic specific inducibility	Abiotic/biotic stress
TraesCS1D02G441600.1	MBS	CAACTG	1514	6	-	MYB binding site involved in drought-inducibility	Abiotic/biotic stress
TraesCS1D02G441600.1	MBS	CAACTG	1676	6	-	MYB binding site involved in drought-inducibility	Abiotic/biotic stress
TraesCS1D02G441600.1	MSA-like	(T/C)C(T/C)AACGG(T/C)(T/C)A	1650	8.5	+	cis-acting element involved in cell cycle regulation	Cell cycle
TraesCS1D02G441600.1	O2-site	GATGATGTGG	11	9	+	cis-acting regulatory element involved in zein metabolism regulation	Development
TraesCS1D02G441600.1	ABRE	AACCCGG	805	7	+	cis-acting element involved in the abscisic acid responsiveness	Hormone
TraesCS1D02G441600.1	ABRE	ACGTG	234	5	-	cis-acting element involved in the abscisic acid responsiveness	Hormone
TraesCS1D02G441600.1	ABRE	ACGTG	1006	5	+	cis-acting element involved in the abscisic acid responsiveness	Hormone
TraesCS1D02G441600.1	ABRE	ACGTG	1610	5	+	cis-acting element involved in the abscisic acid responsiveness	Hormone
TraesCS1D02G441600.1	ABRE	TACGGTC	950	7	-	cis-acting element involved in the abscisic acid responsiveness	Hormone
TraesCS1D02G441600.1	ABRE	CGCACGTGTC	120	9	+	cis-acting element involved in the abscisic acid responsiveness	Hormone
TraesCS1D02G441600.1	AuxRR-core	GGTCCAT	862	7	-	cis-acting regulatory element involved in auxin responsiveness	Hormone
TraesCS1D02G441600.1	CGTCA-motif	CGTCA	921	5	-	cis-acting regulatory element involved in the MeJA-responsiveness	Hormone
TraesCS1D02G441600.1	CGTCA-motif	CGTCA	1608	5	-	cis-acting regulatory element involved in the MeJA-responsiveness	Hormone
TraesCS1D02G441600.1	CGTCA-motif	CGTCA	1692	5	-	cis-acting regulatory element involved in the MeJA-responsiveness	Hormone
TraesCS1D02G441600.1	CGTCA-motif	CGTCA	1857	5	+	cis-acting regulatory element involved in the MeJA-responsiveness	Hormone
TraesCS1D02G441600.1	TCA-element	TCAGAAGAGG	767	9	+	cis-acting element involved in salicylic acid responsiveness	Hormone
TraesCS1D02G441600.1	TGACG-motif	TGACG	921	5	+	cis-acting regulatory element involved in the MeJA-responsiveness	Hormone
TraesCS1D02G441600.1	TGACG-motif	TGACG	1608	5	+	cis-acting regulatory element involved in the MeJA-responsiveness	Hormone
TraesCS1D02G441600.1	TGACG-motif	TGACG	1692	5	+	cis-acting regulatory element involved in the MeJA-responsiveness	Hormone
TraesCS1D02G441600.1	TGACG-motif	TGACG	1857	5	-	cis-acting regulatory element involved in the MeJA-responsiveness	Hormone
TraesCS1D02G441600.1	TGA-element	AACGAC	904	6	-	auxin-responsive element	Hormone
TraesCS1D02G441600.1	G-box	TAACACGTAG	1410	9	-	cis-acting regulatory element involved in light responsiveness	Light
TraesCS1D02G441600.1	G-Box	CACGTT	1005	6	-	cis-acting regulatory element involved in light responsiveness	Light
TraesCS1D02G441600.1	G-box	CACGTC	234	6	+	cis-acting regulatory element involved in light responsiveness	Light
TraesCS1D02G441600.1	G-box	CACGTC	1609	6	-	cis-acting regulatory element involved in light responsiveness	Light
TraesCS1D02G441600.1	MRE	AACCTAA	1884	7	-	MYB binding site involved in light responsiveness	Light
TraesCS1D02G441600.1	sbp-CMA1c	CTTTATCTCTTCCA	959	13	-	part of a light responsive element	Light
TraesCS1D02G441600.1	TCT-motif	TCTTAC	1493	6	-	part of a light responsive element	Light
TraesCS1D02G441600.1	TATA-box	TAAAGATT	1365	8	+	core promoter element around -30 of transcription start	Transcription
TraesCS1D02G441600.1	TATA-box	TATA	1114	4	-	core promoter element around -30 of transcription start	Transcription
TraesCS1D02G441600.1	TATA-box	TATA	1332	4	-	core promoter element around -30 of transcription start	Transcription
TraesCS1D02G441600.1	TATA-box	TATA	1353	4	-	core promoter element around -30 of transcription start	Transcription
TraesCS1D02G441600.1	TATA-box	TATA	1387	4	-	core promoter element around -30 of transcription start	Transcription
TraesCS1D02G441600.1	TATA-box	TATA	1431	4	-	core promoter element around -30 of transcription start	Transcription
TraesCS1D02G441600.1	TATA-box	TATA	1702	4	-	core promoter element around -30 of transcription start	Transcription
TraesCS1D02G441600.1	TATA-box	TATA	1720	4	-	core promoter element around -30 of transcription start	Transcription
TraesCS1D02G441600.1	TATA-box	TATA	1776	4	-	core promoter element around -30 of transcription start	Transcription
TraesCS1D02G441600.1	TATA-box	TATAA	1113	5	-	core promoter element around -30 of transcription start	Transcription
TraesCS1D02G441600.1	TATA-box	TATAA	1719	5	-	core promoter element around -30 of transcription start	Transcription
TraesCS1D02G441600.1	TATA-box	TATATA	1385	6	-	core promoter element around -30 of transcription start	Transcription
TraesCS1D02G441600.1	TATA-box	TATATA	1429	6	-	core promoter element around -30 of transcription start	Transcription
TraesCS1D02G441600.1	TATA-box	taTATAAAtc	1716	9	-	core promoter element around -30 of transcription start	Transcription
TraesCS1D02G441600.1	TATA-box	TATAAAT	1717	7	-	core promoter element around -30 of transcription start	Transcription
TraesCS1D02G441600.1	TATA-box	ATATAA	1352	6	+	core promoter element around -30 of transcription start	Transcription
TraesCS1D02G441600.1	TATA-box	ATATAA	1701	6	+	core promoter element around -30 of transcription start	Transcription
TraesCS1D02G441600.1	TATA-box	TATAAA	1112	6	-	core promoter element around -30 of transcription start	Transcription
TraesCS1D02G441600.1	TATA-box	TATAAA	1718	6	-	core promoter element around -30 of transcription start	Transcription
TraesCS1D02G441600.1	TATA-box	TACAAAA	1087	7	+	core promoter element around -30 of transcription start	Transcription
TraesCS1D02G441900.1	ARE	AAACCA	645	6	+	cis-acting regulatory element essential for the anaerobic induction	Abiotic/biotic stress
TraesCS1D02G441900.1	ARE	AAACCA	919	6	-	cis-acting regulatory element essential for the anaerobic induction	Abiotic/biotic stress
TraesCS1D02G441900.1	GC-motif	CCCCCG	420	6	-	enhancer-like element involved in anoxic specific inducibility	Abiotic/biotic stress
TraesCS1D02G441900.1	circadian	CAAAGATATC	606	9	+	cis-acting regulatory element involved in circadian control	Circadian control
TraesCS1D02G441900.1	circadian	CAAAGATATC	1414	9	+	cis-acting regulatory element involved in circadian control	Circadian control
TraesCS1D02G441900.1	O2-site	GATGA(C/T)(A/G)TG(A/G)	1441	8	+	cis-acting regulatory element involved in zein metabolism regulation	Development
TraesCS1D02G441900.1	O2-site	GATGACATGG	984	9	+	cis-acting regulatory element involved in zein metabolism regulation	Development
TraesCS1D02G441900.1	O2-site	GATGACATGG	1362	9	+	cis-acting regulatory element involved in zein metabolism regulation	Development
TraesCS1D02G441900.1	ABRE	ACGTG	1018	5	-	cis-acting element involved in the abscisic acid responsiveness	Hormone
TraesCS1D02G441900.1	AuxRR-core	GGTCCAT	432	7	+	cis-acting regulatory element involved in auxin responsiveness	Hormone
TraesCS1D02G441900.1	CGTCA-motif	CGTCA	395	5	-	cis-acting regulatory element involved in the MeJA-responsiveness	Hormone
TraesCS1D02G441900.1	GARE-motif	TCTGTTG	1307	7	-	gibberellin-responsive element	Hormone
TraesCS1D02G441900.1	P-box	CCTTTTG	1278	7	-	gibberellin-responsive element	Hormone
TraesCS1D02G441900.1	TCA-element	CCATCTTTTT	1600	9	+	cis-acting element involved in salicylic acid responsiveness	Hormone
TraesCS1D02G441900.1	TGACG-motif	TGACG	395	5	+	cis-acting regulatory element involved in the MeJA-responsiveness	Hormone
TraesCS1D02G441900.1	TGA-element	AACGAC	159	6	+	auxin-responsive element	Hormone
TraesCS1D02G441900.1	TGA-element	AACGAC	1487	6	-	auxin-responsive element	Hormone
TraesCS1D02G441900.1	AAAC-motif	CAATCAAAACCT	1628	11	+	light responsive element	Light
TraesCS1D02G441900.1	ACE	GCGACGTACC	219	9	-	cis-acting element involved in light responsiveness	Light
TraesCS1D02G441900.1	AE-box	AGAAACAA	714	8	+	part of a module for light response	Light
TraesCS1D02G441900.1	AE-box	AGAAACAA	1178	8	-	part of a module for light response	Light
TraesCS1D02G441900.1	GATA-motif	GATAGGA	1701	7	+	part of a light responsive element	Light
TraesCS1D02G441900.1	G-Box	CACGTT	1018	6	+	cis-acting regulatory element involved in light responsiveness	Light
TraesCS1D02G441900.1	GT1-motif	GGTTAA	1208	6	+	light responsive element	Light
TraesCS1D02G441900.1	GT1-motif	GGTTAA	1859	6	+	light responsive element	Light
TraesCS1D02G441900.1	GT1-motif	GTGTGTGAA	1842	9	+	light responsive element	Light
TraesCS1D02G441900.1	I-box	gGATAAGGTG	1034	9	-	part of a light responsive element	Light
TraesCS1D02G441900.1	Sp1	GGGCGG	31	6	-	light responsive element	Light
TraesCS1D02G441900.1	Sp1	GGGCGG	76	6	-	light responsive element	Light
TraesCS1D02G441900.1	Sp1	GGGCGG	92	6	-	light responsive element	Light
TraesCS1D02G441900.1	Sp1	GGGCGG	180	6	-	light responsive element	Light
TraesCS1D02G441900.1	Sp1	GGGCGG	256	6	-	light responsive element	Light
TraesCS1D02G441900.1	TCT-motif	TCTTAC	470	6	+	part of a light responsive element	Light
TraesCS1D02G441900.1	TATA-box	TATA	875	4	+	core promoter element around -30 of transcription start	Transcription
TraesCS1D02G441900.1	TATA-box	TATA	1012	4	-	core promoter element around -30 of transcription start	Transcription
TraesCS1D02G441900.1	TATA-box	TATA	1732	4	-	core promoter element around -30 of transcription start	Transcription
TraesCS1D02G441900.1	TATA-box	TATA	1932	4	-	core promoter element around -30 of transcription start	Transcription
TraesCS1D02G441900.1	TATA-box	TATAA	874	5	-	core promoter element around -30 of transcription start	Transcription
TraesCS1D02G441900.1	TATA-box	ATATAT	1931	6	-	core promoter element around -30 of transcription start	Transcription
TraesCS1D02G441900.1	TATA-box	ATATAA	1731	6	+	core promoter element around -30 of transcription start	Transcription
TraesCS1D02G441900.1	TATA-box	TACAAAA	1288	7	-	core promoter element around -30 of transcription start	Transcription
TraesCS2A02G127200.3	ARE	AAACCA	548	6	+	cis-acting regulatory element essential for the anaerobic induction	Abiotic/biotic stress
TraesCS2A02G127200.3	ARE	AAACCA	696	6	+	cis-acting regulatory element essential for the anaerobic induction	Abiotic/biotic stress
TraesCS2A02G127200.3	ARE	AAACCA	1163	6	+	cis-acting regulatory element essential for the anaerobic induction	Abiotic/biotic stress
TraesCS2A02G127200.3	ARE	AAACCA	1651	6	-	cis-acting regulatory element essential for the anaerobic induction	Abiotic/biotic stress
TraesCS2A02G127200.3	LTR	CCGAAA	1224	6	+	cis-acting element involved in low-temperature responsiveness	Abiotic/biotic stress
TraesCS2A02G127200.3	MBS	CAACTG	552	6	-	MYB binding site involved in drought-inducibility	Abiotic/biotic stress
TraesCS2A02G127200.3	GCN4_motif	TGAGTCA	1713	7	-	cis-regulatory element involved in endosperm expression	Development
TraesCS2A02G127200.3	ABRE	ACGTG	791	5	+	cis-acting element involved in the abscisic acid responsiveness	Hormone
TraesCS2A02G127200.3	ABRE	ACGTG	1774	5	-	cis-acting element involved in the abscisic acid responsiveness	Hormone
TraesCS2A02G127200.3	CGTCA-motif	CGTCA	1129	5	+	cis-acting regulatory element involved in the MeJA-responsiveness	Hormone
TraesCS2A02G127200.3	CGTCA-motif	CGTCA	1868	5	-	cis-acting regulatory element involved in the MeJA-responsiveness	Hormone
TraesCS2A02G127200.3	GARE-motif	TCTGTTG	482	7	+	gibberellin-responsive element	Hormone
TraesCS2A02G127200.3	P-box	CCTTTTG	1294	7	-	gibberellin-responsive element	Hormone
TraesCS2A02G127200.3	TCA-element	CCATCTTTTT	1908	9	-	cis-acting element involved in salicylic acid responsiveness	Hormone
TraesCS2A02G127200.3	TGACG-motif	TGACG	1129	5	-	cis-acting regulatory element involved in the MeJA-responsiveness	Hormone
TraesCS2A02G127200.3	TGACG-motif	TGACG	1868	5	+	cis-acting regulatory element involved in the MeJA-responsiveness	Hormone
TraesCS2A02G127200.3	ATC-motif	TGCTATCCA	300	9	+	part of a conserved DNA module involved in light responsiveness	Light
TraesCS2A02G127200.3	ATC-motif	AGTAATCT	1504	8	-	part of a conserved DNA module involved in light responsiveness	Light
TraesCS2A02G127200.3	ATCT-motif	AATCTAATCC	575	9	+	part of a conserved DNA module involved in light responsiveness	Light
TraesCS2A02G127200.3	GA-motif	ATAGATAA	1257	8	+	part of a light responsive element	Light
TraesCS2A02G127200.3	GA-motif	ATAGATAA	1667	8	-	part of a light responsive element	Light
TraesCS2A02G127200.3	G-box	TACGTG	1774	6	-	cis-acting regulatory element involved in light responsiveness	Light
TraesCS2A02G127200.3	G-Box	CACGTT	790	6	-	cis-acting regulatory element involved in light responsiveness	Light
TraesCS2A02G127200.3	G-box	CACGAC	1194	6	-	cis-acting regulatory element involved in light responsiveness	Light
TraesCS2A02G127200.3	TATA-box	TATA	40	4	+	core promoter element around -30 of transcription start	Transcription
TraesCS2A02G127200.3	TATA-box	TATA	64	4	+	core promoter element around -30 of transcription start	Transcription
TraesCS2A02G127200.3	TATA-box	TATA	83	4	+	core promoter element around -30 of transcription start	Transcription
TraesCS2A02G127200.3	TATA-box	TATA	455	4	+	core promoter element around -30 of transcription start	Transcription
TraesCS2A02G127200.3	TATA-box	TATA	462	4	+	core promoter element around -30 of transcription start	Transcription
TraesCS2A02G127200.3	TATA-box	TATA	534	4	+	core promoter element around -30 of transcription start	Transcription
TraesCS2A02G127200.3	TATA-box	TATA	577	4	+	core promoter element around -30 of transcription start	Transcription
TraesCS2A02G127200.3	TATA-box	TATA	604	4	+	core promoter element around -30 of transcription start	Transcription
TraesCS2A02G127200.3	TATA-box	TATA	664	4	+	core promoter element around -30 of transcription start	Transcription
TraesCS2A02G127200.3	TATA-box	TATA	811	4	+	core promoter element around -30 of transcription start	Transcription
TraesCS2A02G127200.3	TATA-box	TATA	852	4	+	core promoter element around -30 of transcription start	Transcription
TraesCS2A02G127200.3	TATA-box	TATA	937	4	+	core promoter element around -30 of transcription start	Transcription
TraesCS2A02G127200.3	TATA-box	TATA	1256	4	-	core promoter element around -30 of transcription start	Transcription
TraesCS2A02G127200.3	TATA-box	TATA	1480	4	-	core promoter element around -30 of transcription start	Transcription
TraesCS2A02G127200.3	TATA-box	TATA	1552	4	-	core promoter element around -30 of transcription start	Transcription
TraesCS2A02G127200.3	TATA-box	TATAA	454	5	-	core promoter element around -30 of transcription start	Transcription
TraesCS2A02G127200.3	TATA-box	TATAA	533	5	-	core promoter element around -30 of transcription start	Transcription
TraesCS2A02G127200.3	TATA-box	TATAA	603	5	-	core promoter element around -30 of transcription start	Transcription
TraesCS2A02G127200.3	TATA-box	TATAA	851	5	-	core promoter element around -30 of transcription start	Transcription
TraesCS2A02G127200.3	TATA-box	taTATAAAtc	1664	9	-	core promoter element around -30 of transcription start	Transcription
TraesCS2A02G127200.3	TATA-box	TATAAAT	601	7	-	core promoter element around -30 of transcription start	Transcription
TraesCS2A02G127200.3	TATA-box	ATATAT	39	6	+	core promoter element around -30 of transcription start	Transcription
TraesCS2A02G127200.3	TATA-box	ATTATA	850	6	+	core promoter element around -30 of transcription start	Transcription
TraesCS2A02G127200.3	TATA-box	ATATAA	63	6	+	core promoter element around -30 of transcription start	Transcription
TraesCS2A02G127200.3	TATA-box	ATATAA	576	6	+	core promoter element around -30 of transcription start	Transcription
TraesCS2A02G127200.3	TATA-box	TATAAA	453	6	-	core promoter element around -30 of transcription start	Transcription
TraesCS2A02G127200.3	TATA-box	TATAAA	602	6	-	core promoter element around -30 of transcription start	Transcription
TraesCS2A02G127200.3	TATA-box	TATACA	1550	6	-	core promoter element around -30 of transcription start	Transcription
TraesCS2A02G127200.3	TATA-box	TACAAAA	242	7	-	core promoter element around -30 of transcription start	Transcription
TraesCS2A02G127200.3	TATA-box	TACAAAA	1896	7	-	core promoter element around -30 of transcription start	Transcription
TraesCS2A02G246800.3	ARE	AAACCA	20	6	-	cis-acting regulatory element essential for the anaerobic induction	Abiotic/biotic stress
TraesCS2A02G246800.3	GC-motif	CCCCCG	1028	6	-	enhancer-like element involved in anoxic specific inducibility	Abiotic/biotic stress
TraesCS2A02G246800.3	GC-motif	CCCCCG	1500	6	+	enhancer-like element involved in anoxic specific inducibility	Abiotic/biotic stress
TraesCS2A02G246800.3	LTR	CCGAAA	497	6	-	cis-acting element involved in low-temperature responsiveness	Abiotic/biotic stress
TraesCS2A02G246800.3	WUN-motif	AAATTACTA	585	9	+		Abiotic/biotic stress
TraesCS2A02G246800.3	ABRE	ACGTG	399	5	+	cis-acting element involved in the abscisic acid responsiveness	Hormone
TraesCS2A02G246800.3	ABRE	ACGTG	514	5	+	cis-acting element involved in the abscisic acid responsiveness	Hormone
TraesCS2A02G246800.3	ABRE	GACACGTGGC	960	9	-	cis-acting element involved in the abscisic acid responsiveness	Hormone
TraesCS2A02G246800.3	AuxRR-core	GGTCCAT	692	7	+	cis-acting regulatory element involved in auxin responsiveness	Hormone
TraesCS2A02G246800.3	CGTCA-motif	CGTCA	300	5	+	cis-acting regulatory element involved in the MeJA-responsiveness	Hormone
TraesCS2A02G246800.3	CGTCA-motif	CGTCA	320	5	+	cis-acting regulatory element involved in the MeJA-responsiveness	Hormone
TraesCS2A02G246800.3	CGTCA-motif	CGTCA	609	5	-	cis-acting regulatory element involved in the MeJA-responsiveness	Hormone
TraesCS2A02G246800.3	CGTCA-motif	CGTCA	746	5	-	cis-acting regulatory element involved in the MeJA-responsiveness	Hormone
TraesCS2A02G246800.3	CGTCA-motif	CGTCA	1259	5	-	cis-acting regulatory element involved in the MeJA-responsiveness	Hormone
TraesCS2A02G246800.3	TGACG-motif	TGACG	300	5	-	cis-acting regulatory element involved in the MeJA-responsiveness	Hormone
TraesCS2A02G246800.3	TGACG-motif	TGACG	320	5	-	cis-acting regulatory element involved in the MeJA-responsiveness	Hormone
TraesCS2A02G246800.3	TGACG-motif	TGACG	609	5	+	cis-acting regulatory element involved in the MeJA-responsiveness	Hormone
TraesCS2A02G246800.3	TGACG-motif	TGACG	746	5	+	cis-acting regulatory element involved in the MeJA-responsiveness	Hormone
TraesCS2A02G246800.3	TGACG-motif	TGACG	1259	5	+	cis-acting regulatory element involved in the MeJA-responsiveness	Hormone
TraesCS2A02G246800.3	TGA-element	AACGAC	883	6	+	auxin-responsive element	Hormone
TraesCS2A02G246800.3	ATCT-motif	AATCTAATCC	1293	9	+	part of a conserved DNA module involved in light responsiveness	Light
TraesCS2A02G246800.3	G-box	TACGTG	513	6	+	cis-acting regulatory element involved in light responsiveness	Light
TraesCS2A02G246800.3	G-Box	CACGTT	398	6	-	cis-acting regulatory element involved in light responsiveness	Light
TraesCS2A02G246800.3	G-box	CACGAC	332	6	-	cis-acting regulatory element involved in light responsiveness	Light
TraesCS2A02G246800.3	G-box	CACGAC	1562	6	+	cis-acting regulatory element involved in light responsiveness	Light
TraesCS2A02G246800.3	GTGGC-motif	CATCGTGTGGC	975	10	-	part of a light responsive element	Light
TraesCS2A02G246800.3	Sp1	GGGCGG	36	6	+	light responsive element	Light
TraesCS2A02G246800.3	Sp1	GGGCGG	1156	6	+	light responsive element	Light
TraesCS2A02G246800.3	Sp1	GGGCGG	1663	6	+	light responsive element	Light
TraesCS2A02G246800.3	TCCC-motif	TCTCCCT	348	7	+	part of a light responsive element	Light
TraesCS2A02G246800.3	TCT-motif	TCTTAC	1084	6	-	part of a light responsive element	Light
TraesCS2A02G246800.3	TATA-box	TATA	176	4	+	core promoter element around -30 of transcription start	Transcription
TraesCS2A02G246800.3	TATA-box	TATA	253	4	+	core promoter element around -30 of transcription start	Transcription
TraesCS2A02G246800.3	TATA-box	TATATA	174	6	+	core promoter element around -30 of transcription start	Transcription
TraesCS2A02G246800.3	TATA-box	TATATAA	173	7	-	core promoter element around -30 of transcription start	Transcription
TraesCS2A02G246800.3	TATA-box	TATAAA	172	6	-	core promoter element around -30 of transcription start	Transcription
TraesCS2A02G246800.3	TATA-box	taTATAAAg	171	9	-	core promoter element around -30 of transcription start	Transcription
TraesCS2A02G248500.1	TC-rich repeats	ATTCTCTAAC	1533	9	+	cis-acting element involved in defense and stress responsiveness	Abiotic/biotic stress
TraesCS2A02G248500.1	CAT-box	GCCACT	886	6	+	cis-acting regulatory element related to meristem expression	Development
TraesCS2A02G248500.1	O2-site	GTTGACGTGA	1753	9	-	cis-acting regulatory element involved in zein metabolism regulation	Development
TraesCS2A02G248500.1	ABRE	ACGTG	163	5	-	cis-acting element involved in the abscisic acid responsiveness	Hormone
TraesCS2A02G248500.1	ABRE	ACGTG	299	5	+	cis-acting element involved in the abscisic acid responsiveness	Hormone
TraesCS2A02G248500.1	ABRE	ACGTG	418	5	+	cis-acting element involved in the abscisic acid responsiveness	Hormone
TraesCS2A02G248500.1	ABRE	ACGTG	572	5	+	cis-acting element involved in the abscisic acid responsiveness	Hormone
TraesCS2A02G248500.1	ABRE	ACGTG	1754	5	-	cis-acting element involved in the abscisic acid responsiveness	Hormone
TraesCS2A02G248500.1	ABRE	CACGTG	417	6	+	cis-acting element involved in the abscisic acid responsiveness	Hormone
TraesCS2A02G248500.1	CGTCA-motif	CGTCA	398	5	-	cis-acting regulatory element involved in the MeJA-responsiveness	Hormone
TraesCS2A02G248500.1	CGTCA-motif	CGTCA	570	5	-	cis-acting regulatory element involved in the MeJA-responsiveness	Hormone
TraesCS2A02G248500.1	CGTCA-motif	CGTCA	582	5	-	cis-acting regulatory element involved in the MeJA-responsiveness	Hormone
TraesCS2A02G248500.1	CGTCA-motif	CGTCA	799	5	+	cis-acting regulatory element involved in the MeJA-responsiveness	Hormone
TraesCS2A02G248500.1	CGTCA-motif	CGTCA	1432	5	-	cis-acting regulatory element involved in the MeJA-responsiveness	Hormone
TraesCS2A02G248500.1	CGTCA-motif	CGTCA	1725	5	+	cis-acting regulatory element involved in the MeJA-responsiveness	Hormone
TraesCS2A02G248500.1	CGTCA-motif	CGTCA	1756	5	+	cis-acting regulatory element involved in the MeJA-responsiveness	Hormone
TraesCS2A02G248500.1	CGTCA-motif	CGTCA	1908	5	+	cis-acting regulatory element involved in the MeJA-responsiveness	Hormone
TraesCS2A02G248500.1	TCA-element	TCAGAAGAGG	614	9	+	cis-acting element involved in salicylic acid responsiveness	Hormone
TraesCS2A02G248500.1	TGACG-motif	TGACG	398	5	+	cis-acting regulatory element involved in the MeJA-responsiveness	Hormone
TraesCS2A02G248500.1	TGACG-motif	TGACG	570	5	+	cis-acting regulatory element involved in the MeJA-responsiveness	Hormone
TraesCS2A02G248500.1	TGACG-motif	TGACG	582	5	+	cis-acting regulatory element involved in the MeJA-responsiveness	Hormone
TraesCS2A02G248500.1	TGACG-motif	TGACG	799	5	-	cis-acting regulatory element involved in the MeJA-responsiveness	Hormone
TraesCS2A02G248500.1	TGACG-motif	TGACG	1432	5	+	cis-acting regulatory element involved in the MeJA-responsiveness	Hormone
TraesCS2A02G248500.1	TGACG-motif	TGACG	1725	5	-	cis-acting regulatory element involved in the MeJA-responsiveness	Hormone
TraesCS2A02G248500.1	TGACG-motif	TGACG	1756	5	-	cis-acting regulatory element involved in the MeJA-responsiveness	Hormone
TraesCS2A02G248500.1	TGACG-motif	TGACG	1908	5	-	cis-acting regulatory element involved in the MeJA-responsiveness	Hormone
TraesCS2A02G248500.1	TGA-element	AACGAC	503	6	+	auxin-responsive element	Hormone
TraesCS2A02G248500.1	Box 4	ATTAAT	109	6	+	part of a conserved DNA module involved in light responsiveness	Light
TraesCS2A02G248500.1	Box 4	ATTAAT	1339	6	-	part of a conserved DNA module involved in light responsiveness	Light
TraesCS2A02G248500.1	Box 4	ATTAAT	1367	6	-	part of a conserved DNA module involved in light responsiveness	Light
TraesCS2A02G248500.1	GA-motif	ATAGATAA	203	8	-	part of a light responsive element	Light
TraesCS2A02G248500.1	GATA-motif	GATAGGA	1511	7	-	part of a light responsive element	Light
TraesCS2A02G248500.1	GATA-motif	GATAGGG	897	7	+	part of a light responsive element	Light
TraesCS2A02G248500.1	G-box	CACGTG	417	6	+	cis-acting regulatory element involved in light responsiveness	Light
TraesCS2A02G248500.1	G-box	TACGTG	298	6	+	cis-acting regulatory element involved in light responsiveness	Light
TraesCS2A02G248500.1	G-box	CCACGTAA	297	8	-	cis-acting regulatory element involved in light responsiveness	Light
TraesCS2A02G248500.1	G-Box	CACGTG	417	6	+	cis-acting regulatory element involved in light responsiveness	Light
TraesCS2A02G248500.1	G-Box	CACGTT	163	6	+	cis-acting regulatory element involved in light responsiveness	Light
TraesCS2A02G248500.1	G-box	CACGAC	764	6	+	cis-acting regulatory element involved in light responsiveness	Light
TraesCS2A02G248500.1	G-box	CACGAC	1547	6	-	cis-acting regulatory element involved in light responsiveness	Light
TraesCS2A02G248500.1	G-box	CACGTC	571	6	-	cis-acting regulatory element involved in light responsiveness	Light
TraesCS2A02G248500.1	G-box	CACGTC	1754	6	+	cis-acting regulatory element involved in light responsiveness	Light
TraesCS2A02G248500.1	TCT-motif	TCTTAC	239	6	+	part of a light responsive element	Light
TraesCS2A02G248500.1	TATA-box	TATA	812	4	+	core promoter element around -30 of transcription start	Transcription
TraesCS2A02G248500.1	TATA-box	TATA	1593	4	-	core promoter element around -30 of transcription start	Transcription
TraesCS2A02G248500.1	TATA-box	TACAAAA	1501	7	-	core promoter element around -30 of transcription start	Transcription
TraesCS2A02G248500.1	TATA-box	TACATAAA	1600	8	-	core promoter element around -30 of transcription start	Transcription
TraesCS2A02G302200.2	LTR	CCGAAA	774	6	+	cis-acting element involved in low-temperature responsiveness	Abiotic/biotic stress
TraesCS2A02G302200.2	LTR	CCGAAA	880	6	-	cis-acting element involved in low-temperature responsiveness	Abiotic/biotic stress
TraesCS2A02G302200.2	O2-site	GATGATGTGG	1185	9	+	cis-acting regulatory element involved in zein metabolism regulation	Development
TraesCS2A02G302200.2	ABRE	CGCACGTGTC	566	9	-	cis-acting element involved in the abscisic acid responsiveness	Hormone
TraesCS2A02G302200.2	CGTCA-motif	CGTCA	656	5	+	cis-acting regulatory element involved in the MeJA-responsiveness	Hormone
TraesCS2A02G302200.2	CGTCA-motif	CGTCA	692	5	-	cis-acting regulatory element involved in the MeJA-responsiveness	Hormone
TraesCS2A02G302200.2	CGTCA-motif	CGTCA	847	5	-	cis-acting regulatory element involved in the MeJA-responsiveness	Hormone
TraesCS2A02G302200.2	GARE-motif	TCTGTTG	322	7	+	gibberellin-responsive element	Hormone
TraesCS2A02G302200.2	P-box	CCTTTTG	1014	7	+	gibberellin-responsive element	Hormone
TraesCS2A02G302200.2	TCA-element	CCATCTTTTT	785	9	-	cis-acting element involved in salicylic acid responsiveness	Hormone
TraesCS2A02G302200.2	TGACG-motif	TGACG	656	5	-	cis-acting regulatory element involved in the MeJA-responsiveness	Hormone
TraesCS2A02G302200.2	TGACG-motif	TGACG	692	5	+	cis-acting regulatory element involved in the MeJA-responsiveness	Hormone
TraesCS2A02G302200.2	TGACG-motif	TGACG	847	5	+	cis-acting regulatory element involved in the MeJA-responsiveness	Hormone
TraesCS2A02G302200.2	TGA-element	AACGAC	876	6	-	auxin-responsive element	Hormone
TraesCS2A02G302200.2	AE-box	AGAAACAA	892	8	-	part of a module for light response	Light
TraesCS2A02G302200.2	AE-box	AGAAACTT	1770	8	-	part of a module for light response	Light
TraesCS2A02G302200.2	Box 4	ATTAAT	1607	6	-	part of a conserved DNA module involved in light responsiveness	Light
TraesCS2A02G302200.2	Box 4	ATTAAT	1764	6	-	part of a conserved DNA module involved in light responsiveness	Light
TraesCS2A02G302200.2	G-box	CACGAC	604	6	+	cis-acting regulatory element involved in light responsiveness	Light
TraesCS2A02G302200.2	TCCC-motif	TCTCCCT	434	7	+	part of a light responsive element	Light
TraesCS2A02G302200.2	TATA-box	TATA	2	4	+	core promoter element around -30 of transcription start	Transcription
TraesCS2A02G302200.2	TATA-box	TATA	202	4	+	core promoter element around -30 of transcription start	Transcription
TraesCS2A02G302200.2	TATA-box	TATA	517	4	+	core promoter element around -30 of transcription start	Transcription
TraesCS2A02G302200.2	TATA-box	TATA	1008	4	-	core promoter element around -30 of transcription start	Transcription
TraesCS2A02G302200.2	TATA-box	TATA	1137	4	-	core promoter element around -30 of transcription start	Transcription
TraesCS2A02G302200.2	TATA-box	TATA	1157	4	-	core promoter element around -30 of transcription start	Transcription
TraesCS2A02G302200.2	TATA-box	TATA	1576	4	-	core promoter element around -30 of transcription start	Transcription
TraesCS2A02G302200.2	TATA-box	TATA	1621	4	-	core promoter element around -30 of transcription start	Transcription
TraesCS2A02G302200.2	TATA-box	TATA	1779	4	-	core promoter element around -30 of transcription start	Transcription
TraesCS2A02G302200.2	TATA-box	TATA	1831	4	-	core promoter element around -30 of transcription start	Transcription
TraesCS2A02G302200.2	TATA-box	TATA	1840	4	-	core promoter element around -30 of transcription start	Transcription
TraesCS2A02G302200.2	TATA-box	TATAA	1156	5	-	core promoter element around -30 of transcription start	Transcription
TraesCS2A02G302200.2	TATA-box	TATAA	1839	5	-	core promoter element around -30 of transcription start	Transcription
TraesCS2A02G302200.2	TATA-box	TATATA	1135	6	-	core promoter element around -30 of transcription start	Transcription
TraesCS2A02G302200.2	TATA-box	ATTATA	1155	6	+	core promoter element around -30 of transcription start	Transcription
TraesCS2A02G302200.2	TATA-box	ATTATA	1838	6	+	core promoter element around -30 of transcription start	Transcription
TraesCS2A02G302200.2	TATA-box	ATATAA	1136	6	+	core promoter element around -30 of transcription start	Transcription
TraesCS2A02G302200.2	TATA-box	TACAAAA	1628	7	-	core promoter element around -30 of transcription start	Transcription
TraesCS2A02G340100.1	ARE	AAACCA	897	6	+	cis-acting regulatory element essential for the anaerobic induction	Abiotic/biotic stress
TraesCS2A02G340100.1	LTR	CCGAAA	167	6	-	cis-acting element involved in low-temperature responsiveness	Abiotic/biotic stress
TraesCS2A02G340100.1	LTR	CCGAAA	327	6	-	cis-acting element involved in low-temperature responsiveness	Abiotic/biotic stress
TraesCS2A02G340100.1	LTR	CCGAAA	338	6	+	cis-acting element involved in low-temperature responsiveness	Abiotic/biotic stress
TraesCS2A02G340100.1	LTR	CCGAAA	412	6	+	cis-acting element involved in low-temperature responsiveness	Abiotic/biotic stress
TraesCS2A02G340100.1	LTR	CCGAAA	463	6	+	cis-acting element involved in low-temperature responsiveness	Abiotic/biotic stress
TraesCS2A02G340100.1	MSA-like	(T/C)C(T/C)AACGG(T/C)(T/C)A	154	9	-	cis-acting element involved in cell cycle regulation	Cell cycle
TraesCS2A02G340100.1	CAT-box	GCCACT	507	6	-	cis-acting regulatory element related to meristem expression	Development
TraesCS2A02G340100.1	GCN4_motif	TGAGTCA	1150	7	-	cis-regulatory element involved in endosperm expression	Development
TraesCS2A02G340100.1	ABRE	ACGTG	1728	5	-	cis-acting element involved in the abscisic acid responsiveness	Hormone
TraesCS2A02G340100.1	CGTCA-motif	CGTCA	1992	5	+	cis-acting regulatory element involved in the MeJA-responsiveness	Hormone
TraesCS2A02G340100.1	P-box	CCTTTTG	955	7	+	gibberellin-responsive element	Hormone
TraesCS2A02G340100.1	P-box	CCTTTTG	1840	7	+	gibberellin-responsive element	Hormone
TraesCS2A02G340100.1	TCA-element	CCATCTTTTT	764	9	+	cis-acting element involved in salicylic acid responsiveness	Hormone
TraesCS2A02G340100.1	TGACG-motif	TGACG	1992	5	-	cis-acting regulatory element involved in the MeJA-responsiveness	Hormone
TraesCS2A02G340100.1	Box 4	ATTAAT	843	6	+	part of a conserved DNA module involved in light responsiveness	Light
TraesCS2A02G340100.1	Box II	TGGTAATAA	271	9	+	part of a light responsive element	Light
TraesCS2A02G340100.1	GATA-motif	GATAGGG	470	7	-	part of a light responsive element	Light
TraesCS2A02G340100.1	G-box	TACGTG	1728	6	-	cis-acting regulatory element involved in light responsiveness	Light
TraesCS2A02G340100.1	TATA-box	TATA	58	4	+	core promoter element around -30 of transcription start	Transcription
TraesCS2A02G340100.1	TATA-box	TATA	697	4	+	core promoter element around -30 of transcription start	Transcription
TraesCS2A02G340100.1	TATA-box	TATA	729	4	+	core promoter element around -30 of transcription start	Transcription
TraesCS2A02G340100.1	TATA-box	TATA	875	4	+	core promoter element around -30 of transcription start	Transcription
TraesCS2A02G340100.1	TATA-box	TATA	1500	4	-	core promoter element around -30 of transcription start	Transcription
TraesCS2A02G340100.1	TATA-box	TATA	1634	4	-	core promoter element around -30 of transcription start	Transcription
TraesCS2A02G340100.1	TATA-box	TATA	1641	4	-	core promoter element around -30 of transcription start	Transcription
TraesCS2A02G340100.1	TATA-box	TATA	1763	4	-	core promoter element around -30 of transcription start	Transcription
TraesCS2A02G340100.1	TATA-box	TATA	1813	4	-	core promoter element around -30 of transcription start	Transcription
TraesCS2A02G340100.1	TATA-box	TATA	1870	4	-	core promoter element around -30 of transcription start	Transcription
TraesCS2A02G340100.1	TATA-box	TATA	1899	4	-	core promoter element around -30 of transcription start	Transcription
TraesCS2A02G340100.1	TATA-box	TATAA	1869	5	-	core promoter element around -30 of transcription start	Transcription
TraesCS2A02G340100.1	TATA-box	TATATA	54	6	+	core promoter element around -30 of transcription start	Transcription
TraesCS2A02G340100.1	TATA-box	TATATA	56	6	+	core promoter element around -30 of transcription start	Transcription
TraesCS2A02G340100.1	TATA-box	TATATA	1498	6	-	core promoter element around -30 of transcription start	Transcription
TraesCS2A02G340100.1	TATA-box	TATATA	1639	6	-	core promoter element around -30 of transcription start	Transcription
TraesCS2A02G340100.1	TATA-box	TATATAA	1638	7	-	core promoter element around -30 of transcription start	Transcription
TraesCS2A02G340100.1	TATA-box	TATTTAAA	1877	8	+	core promoter element around -30 of transcription start	Transcription
TraesCS2A02G340100.1	TATA-box	ATATAT	55	6	+	core promoter element around -30 of transcription start	Transcription
TraesCS2A02G340100.1	TATA-box	ATATAT	1640	6	-	core promoter element around -30 of transcription start	Transcription
TraesCS2A02G340100.1	TATA-box	ATTATA	1637	6	+	core promoter element around -30 of transcription start	Transcription
TraesCS2A02G340100.1	TATA-box	ATATAA	728	6	+	core promoter element around -30 of transcription start	Transcription
TraesCS2A02G340100.1	TATA-box	TATAAA	1868	6	-	core promoter element around -30 of transcription start	Transcription
TraesCS2A02G340100.1	TATA-box	TATACA	1632	6	-	core promoter element around -30 of transcription start	Transcription
TraesCS2A02G340100.1	TATA-box	TATACA	1761	6	-	core promoter element around -30 of transcription start	Transcription
TraesCS2A02G340100.1	TATA-box	TACAAAA	347	7	+	core promoter element around -30 of transcription start	Transcription
TraesCS2A02G340100.1	TATA-box	TACAAAA	1039	7	+	core promoter element around -30 of transcription start	Transcription
TraesCS2A02G340100.1	TATA-box	TACAAAA	1758	7	-	core promoter element around -30 of transcription start	Transcription
TraesCS2A02G340100.1	TATA-box	TATAAAA	1867	7	-	core promoter element around -30 of transcription start	Transcription
TraesCS2A02G516100.1	ARE	AAACCA	679	6	-	cis-acting regulatory element essential for the anaerobic induction	Abiotic/biotic stress
TraesCS2A02G516100.1	ARE	AAACCA	822	6	-	cis-acting regulatory element essential for the anaerobic induction	Abiotic/biotic stress
TraesCS2A02G516100.1	ARE	AAACCA	1358	6	+	cis-acting regulatory element essential for the anaerobic induction	Abiotic/biotic stress
TraesCS2A02G516100.1	GC-motif	CCCCCG	1924	6	+	enhancer-like element involved in anoxic specific inducibility	Abiotic/biotic stress
TraesCS2A02G516100.1	O2-site	GATGATGTGG	596	9	+	cis-acting regulatory element involved in zein metabolism regulation	Development
TraesCS2A02G516100.1	O2-site	GATGATGTGG	1984	9	-	cis-acting regulatory element involved in zein metabolism regulation	Development
TraesCS2A02G516100.1	ABRE	ACGTG	1833	5	+	cis-acting element involved in the abscisic acid responsiveness	Hormone
TraesCS2A02G516100.1	CGTCA-motif	CGTCA	548	5	-	cis-acting regulatory element involved in the MeJA-responsiveness	Hormone
TraesCS2A02G516100.1	CGTCA-motif	CGTCA	806	5	+	cis-acting regulatory element involved in the MeJA-responsiveness	Hormone
TraesCS2A02G516100.1	CGTCA-motif	CGTCA	1510	5	-	cis-acting regulatory element involved in the MeJA-responsiveness	Hormone
TraesCS2A02G516100.1	CGTCA-motif	CGTCA	1733	5	+	cis-acting regulatory element involved in the MeJA-responsiveness	Hormone
TraesCS2A02G516100.1	CGTCA-motif	CGTCA	1831	5	-	cis-acting regulatory element involved in the MeJA-responsiveness	Hormone
TraesCS2A02G516100.1	TATC-box	TATCCCA	1560	7	-	cis-acting element involved in gibberellin-responsiveness	Hormone
TraesCS2A02G516100.1	TCA-element	CCATCTTTTT	719	9	+	cis-acting element involved in salicylic acid responsiveness	Hormone
TraesCS2A02G516100.1	TGACG-motif	TGACG	548	5	+	cis-acting regulatory element involved in the MeJA-responsiveness	Hormone
TraesCS2A02G516100.1	TGACG-motif	TGACG	806	5	-	cis-acting regulatory element involved in the MeJA-responsiveness	Hormone
TraesCS2A02G516100.1	TGACG-motif	TGACG	1510	5	+	cis-acting regulatory element involved in the MeJA-responsiveness	Hormone
TraesCS2A02G516100.1	TGACG-motif	TGACG	1733	5	-	cis-acting regulatory element involved in the MeJA-responsiveness	Hormone
TraesCS2A02G516100.1	TGACG-motif	TGACG	1831	5	+	cis-acting regulatory element involved in the MeJA-responsiveness	Hormone
TraesCS2A02G516100.1	TGA-element	AACGAC	313	6	-	auxin-responsive element	Hormone
TraesCS2A02G516100.1	AE-box	AGAAACAA	1078	8	+	part of a module for light response	Light
TraesCS2A02G516100.1	AE-box	AGAAACAA	1164	8	-	part of a module for light response	Light
TraesCS2A02G516100.1	G-box	CACGTC	1832	6	-	cis-acting regulatory element involved in light responsiveness	Light
TraesCS2A02G516100.1	GT1-motif	GGTTAAT	1491	7	+	light responsive element	Light
TraesCS2A02G516100.1	MRE	AACCTAA	1878	7	+	MYB binding site involved in light responsiveness	Light
TraesCS2A02G516100.1	Sp1	GGGCGG	1927	6	-	light responsive element	Light
TraesCS2A02G516100.1	TCT-motif	TCTTAC	83	6	-	part of a light responsive element	Light
TraesCS2A02G516100.1	TCT-motif	TCTTAC	869	6	+	part of a light responsive element	Light
TraesCS2A02G516100.1	TCT-motif	TCTTAC	1607	6	+	part of a light responsive element	Light
TraesCS2A02G516100.1	TCT-motif	TCTTAC	1717	6	+	part of a light responsive element	Light
TraesCS2A02G516100.1	TATA-box	TATA	70	4	+	core promoter element around -30 of transcription start	Transcription
TraesCS2A02G516100.1	TATA-box	TATA	235	4	+	core promoter element around -30 of transcription start	Transcription
TraesCS2A02G516100.1	TATA-box	TATA	352	4	+	core promoter element around -30 of transcription start	Transcription
TraesCS2A02G516100.1	TATA-box	TATA	461	4	+	core promoter element around -30 of transcription start	Transcription
TraesCS2A02G516100.1	TATA-box	TATA	1276	4	-	core promoter element around -30 of transcription start	Transcription
TraesCS2A02G516100.1	TATA-box	TATA	1386	4	-	core promoter element around -30 of transcription start	Transcription
TraesCS2A02G516100.1	TATA-box	TATA	1425	4	-	core promoter element around -30 of transcription start	Transcription
TraesCS2A02G516100.1	TATA-box	TATA	1500	4	-	core promoter element around -30 of transcription start	Transcription
TraesCS2A02G516100.1	TATA-box	TATA	1539	4	-	core promoter element around -30 of transcription start	Transcription
TraesCS2A02G516100.1	TATA-box	TATA	1634	4	-	core promoter element around -30 of transcription start	Transcription
TraesCS2A02G516100.1	TATA-box	TATA	1703	4	-	core promoter element around -30 of transcription start	Transcription
TraesCS2A02G516100.1	TATA-box	TATA	1744	4	-	core promoter element around -30 of transcription start	Transcription
TraesCS2A02G516100.1	TATA-box	TATAA	234	5	-	core promoter element around -30 of transcription start	Transcription
TraesCS2A02G516100.1	TATA-box	TATAA	1538	5	-	core promoter element around -30 of transcription start	Transcription
TraesCS2A02G516100.1	TATA-box	TATAA	1633	5	-	core promoter element around -30 of transcription start	Transcription
TraesCS2A02G516100.1	TATA-box	TATAA	1702	5	-	core promoter element around -30 of transcription start	Transcription
TraesCS2A02G516100.1	TATA-box	TATATA	1272	6	-	core promoter element around -30 of transcription start	Transcription
TraesCS2A02G516100.1	TATA-box	TATATA	1274	6	-	core promoter element around -30 of transcription start	Transcription
TraesCS2A02G516100.1	TATA-box	TATTTAAA	979	8	-	core promoter element around -30 of transcription start	Transcription
TraesCS2A02G516100.1	TATA-box	TATTTAAA	1708	8	+	core promoter element around -30 of transcription start	Transcription
TraesCS2A02G516100.1	TATA-box	TATAAAT	1536	7	-	core promoter element around -30 of transcription start	Transcription
TraesCS2A02G516100.1	TATA-box	ATATAT	351	6	+	core promoter element around -30 of transcription start	Transcription
TraesCS2A02G516100.1	TATA-box	ATATAT	1271	6	-	core promoter element around -30 of transcription start	Transcription
TraesCS2A02G516100.1	TATA-box	ATATAT	1273	6	-	core promoter element around -30 of transcription start	Transcription
TraesCS2A02G516100.1	TATA-box	ATATAT	1275	6	-	core promoter element around -30 of transcription start	Transcription
TraesCS2A02G516100.1	TATA-box	ATTATA	233	6	+	core promoter element around -30 of transcription start	Transcription
TraesCS2A02G516100.1	TATA-box	ATTATA	1701	6	+	core promoter element around -30 of transcription start	Transcription
TraesCS2A02G516100.1	TATA-box	TATAAATA	1535	8	-	core promoter element around -30 of transcription start	Transcription
TraesCS2A02G516100.1	TATA-box	TATAAA	1537	6	-	core promoter element around -30 of transcription start	Transcription
TraesCS2A02G516100.1	TATA-box	TATACA	1384	6	-	core promoter element around -30 of transcription start	Transcription
TraesCS2A02G516100.1	TATA-box	TACAAAA	1581	7	-	core promoter element around -30 of transcription start	Transcription
TraesCS2B02G149000.2	ARE	AAACCA	8	6	+	cis-acting regulatory element essential for the anaerobic induction	Abiotic/biotic stress
TraesCS2B02G149000.2	ARE	AAACCA	268	6	+	cis-acting regulatory element essential for the anaerobic induction	Abiotic/biotic stress
TraesCS2B02G149000.2	ARE	AAACCA	779	6	+	cis-acting regulatory element essential for the anaerobic induction	Abiotic/biotic stress
TraesCS2B02G149000.2	ARE	AAACCA	1031	6	+	cis-acting regulatory element essential for the anaerobic induction	Abiotic/biotic stress
TraesCS2B02G149000.2	ARE	AAACCA	1732	6	-	cis-acting regulatory element essential for the anaerobic induction	Abiotic/biotic stress
TraesCS2B02G149000.2	GC-motif	CCCCCG	1085	6	+	enhancer-like element involved in anoxic specific inducibility	Abiotic/biotic stress
TraesCS2B02G149000.2	GC-motif	CCCCCG	1444	6	+	enhancer-like element involved in anoxic specific inducibility	Abiotic/biotic stress
TraesCS2B02G149000.2	GC-motif	CCCCCG	1515	6	+	enhancer-like element involved in anoxic specific inducibility	Abiotic/biotic stress
TraesCS2B02G149000.2	LTR	CCGAAA	1838	6	-	cis-acting element involved in low-temperature responsiveness	Abiotic/biotic stress
TraesCS2B02G149000.2	circadian	CAAAGATATC	197	9	-	cis-acting regulatory element involved in circadian control	Circadian control
TraesCS2B02G149000.2	O2-site	GATGATGTGG	1919	9	+	cis-acting regulatory element involved in zein metabolism regulation	Development
TraesCS2B02G149000.2	CGTCA-motif	CGTCA	287	5	+	cis-acting regulatory element involved in the MeJA-responsiveness	Hormone
TraesCS2B02G149000.2	P-box	CCTTTTG	608	7	+	gibberellin-responsive element	Hormone
TraesCS2B02G149000.2	TCA-element	CCATCTTTTT	173	9	+	cis-acting element involved in salicylic acid responsiveness	Hormone
TraesCS2B02G149000.2	TGACG-motif	TGACG	287	5	-	cis-acting regulatory element involved in the MeJA-responsiveness	Hormone
TraesCS2B02G149000.2	Box 4	ATTAAT	1722	6	-	part of a conserved DNA module involved in light responsiveness	Light
TraesCS2B02G149000.2	Box 4	ATTAAT	1776	6	-	part of a conserved DNA module involved in light responsiveness	Light
TraesCS2B02G149000.2	Sp1	GGGCGG	950	6	-	light responsive element	Light
TraesCS2B02G149000.2	Sp1	GGGCGG	1088	6	-	light responsive element	Light
TraesCS2B02G149000.2	Sp1	GGGCGG	1116	6	-	light responsive element	Light
TraesCS2B02G149000.2	Sp1	GGGCGG	1528	6	-	light responsive element	Light
TraesCS2B02G149000.2	Sp1	GGGCGG	1547	6	-	light responsive element	Light
TraesCS2B02G149000.2	Sp1	GGGCGG	1613	6	-	light responsive element	Light
TraesCS2B02G149000.2	TCT-motif	TCTTAC	72	6	-	part of a light responsive element	Light
TraesCS2B02G149000.2	TATA-box	TATA	83	4	+	core promoter element around -30 of transcription start	Transcription
TraesCS2B02G149000.2	TATA-box	TATA	192	4	+	core promoter element around -30 of transcription start	Transcription
TraesCS2B02G149000.2	TATA-box	TATA	311	4	+	core promoter element around -30 of transcription start	Transcription
TraesCS2B02G149000.2	TATA-box	TATA	347	4	+	core promoter element around -30 of transcription start	Transcription
TraesCS2B02G149000.2	TATA-box	TATA	392	4	+	core promoter element around -30 of transcription start	Transcription
TraesCS2B02G149000.2	TATA-box	TATA	532	4	+	core promoter element around -30 of transcription start	Transcription
TraesCS2B02G149000.2	TATA-box	TATA	550	4	+	core promoter element around -30 of transcription start	Transcription
TraesCS2B02G149000.2	TATA-box	TATA	593	4	+	core promoter element around -30 of transcription start	Transcription
TraesCS2B02G149000.2	TATA-box	TATA	693	4	+	core promoter element around -30 of transcription start	Transcription
TraesCS2B02G149000.2	TATA-box	TATA	789	4	+	core promoter element around -30 of transcription start	Transcription
TraesCS2B02G149000.2	TATA-box	TATA	1666	4	-	core promoter element around -30 of transcription start	Transcription
TraesCS2B02G149000.2	TATA-box	TATAA	82	5	-	core promoter element around -30 of transcription start	Transcription
TraesCS2B02G149000.2	TATA-box	TATAA	391	5	-	core promoter element around -30 of transcription start	Transcription
TraesCS2B02G149000.2	TATA-box	TATAA	592	5	-	core promoter element around -30 of transcription start	Transcription
TraesCS2B02G149000.2	TATA-box	TATATA	309	6	+	core promoter element around -30 of transcription start	Transcription
TraesCS2B02G149000.2	TATA-box	TATATAA	308	7	-	core promoter element around -30 of transcription start	Transcription
TraesCS2B02G149000.2	TATA-box	ATATAT	692	6	+	core promoter element around -30 of transcription start	Transcription
TraesCS2B02G149000.2	TATA-box	ATTATA	81	6	+	core promoter element around -30 of transcription start	Transcription
TraesCS2B02G149000.2	TATA-box	ATTATA	307	6	+	core promoter element around -30 of transcription start	Transcription
TraesCS2B02G149000.2	TATA-box	ATTATA	591	6	+	core promoter element around -30 of transcription start	Transcription
TraesCS2B02G149000.2	TATA-box	ATATAA	191	6	+	core promoter element around -30 of transcription start	Transcription
TraesCS2B02G149000.2	TATA-box	ATATAA	310	6	+	core promoter element around -30 of transcription start	Transcription
TraesCS2B02G149000.2	TATA-box	ATATAA	346	6	+	core promoter element around -30 of transcription start	Transcription
TraesCS2B02G149000.2	TATA-box	TATACA	548	6	-	core promoter element around -30 of transcription start	Transcription
TraesCS2B02G149000.2	TATA-box	TACAAAA	610	7	-	core promoter element around -30 of transcription start	Transcription
TraesCS2B02G263500.4	ARE	AAACCA	526	6	-	cis-acting regulatory element essential for the anaerobic induction	Abiotic/biotic stress
TraesCS2B02G263500.4	GC-motif	CCCCCG	266	6	-	enhancer-like element involved in anoxic specific inducibility	Abiotic/biotic stress
TraesCS2B02G263500.4	GC-motif	CCCCCG	1026	6	+	enhancer-like element involved in anoxic specific inducibility	Abiotic/biotic stress
TraesCS2B02G263500.4	GC-motif	CCCCCG	1546	6	-	enhancer-like element involved in anoxic specific inducibility	Abiotic/biotic stress
TraesCS2B02G263500.4	GC-motif	CCCCCG	1567	6	-	enhancer-like element involved in anoxic specific inducibility	Abiotic/biotic stress
TraesCS2B02G263500.4	GC-motif	CCCCCG	1984	6	+	enhancer-like element involved in anoxic specific inducibility	Abiotic/biotic stress
TraesCS2B02G263500.4	LTR	CCGAAA	263	6	-	cis-acting element involved in low-temperature responsiveness	Abiotic/biotic stress
TraesCS2B02G263500.4	CAT-box	GCCACT	300	6	-	cis-acting regulatory element related to meristem expression	Development
TraesCS2B02G263500.4	CAT-box	GCCACT	1696	6	-	cis-acting regulatory element related to meristem expression	Development
TraesCS2B02G263500.4	CAT-box	GCCACT	1718	6	-	cis-acting regulatory element related to meristem expression	Development
TraesCS2B02G263500.4	O2-site	GATGATGTGG	389	9	+	cis-acting regulatory element involved in zein metabolism regulation	Development
TraesCS2B02G263500.4	O2-site	GTTGACGTGA	948	10	+	cis-acting regulatory element involved in zein metabolism regulation	Development
TraesCS2B02G263500.4	ABRE	ACGTG	673	5	+	cis-acting element involved in the abscisic acid responsiveness	Hormone
TraesCS2B02G263500.4	ABRE	ACGTG	952	5	+	cis-acting element involved in the abscisic acid responsiveness	Hormone
TraesCS2B02G263500.4	ABRE	ACGTG	964	5	+	cis-acting element involved in the abscisic acid responsiveness	Hormone
TraesCS2B02G263500.4	ABRE	CGTACGTGCA	961	9	+	cis-acting element involved in the abscisic acid responsiveness	Hormone
TraesCS2B02G263500.4	CGTCA-motif	CGTCA	366	5	+	cis-acting regulatory element involved in the MeJA-responsiveness	Hormone
TraesCS2B02G263500.4	CGTCA-motif	CGTCA	569	5	+	cis-acting regulatory element involved in the MeJA-responsiveness	Hormone
TraesCS2B02G263500.4	CGTCA-motif	CGTCA	605	5	+	cis-acting regulatory element involved in the MeJA-responsiveness	Hormone
TraesCS2B02G263500.4	CGTCA-motif	CGTCA	950	5	-	cis-acting regulatory element involved in the MeJA-responsiveness	Hormone
TraesCS2B02G263500.4	CGTCA-motif	CGTCA	1346	5	-	cis-acting regulatory element involved in the MeJA-responsiveness	Hormone
TraesCS2B02G263500.4	TGACG-motif	TGACG	366	5	-	cis-acting regulatory element involved in the MeJA-responsiveness	Hormone
TraesCS2B02G263500.4	TGACG-motif	TGACG	569	5	-	cis-acting regulatory element involved in the MeJA-responsiveness	Hormone
TraesCS2B02G263500.4	TGACG-motif	TGACG	605	5	-	cis-acting regulatory element involved in the MeJA-responsiveness	Hormone
TraesCS2B02G263500.4	TGACG-motif	TGACG	950	5	+	cis-acting regulatory element involved in the MeJA-responsiveness	Hormone
TraesCS2B02G263500.4	TGACG-motif	TGACG	1346	5	+	cis-acting regulatory element involved in the MeJA-responsiveness	Hormone
TraesCS2B02G263500.4	G-box	TACGTG	963	6	+	cis-acting regulatory element involved in light responsiveness	Light
TraesCS2B02G263500.4	G-box	CAGACGTGGCA	439	10	+	cis-acting regulatory element involved in light responsiveness	Light
TraesCS2B02G263500.4	G-box	CACGAC	441	6	-	cis-acting regulatory element involved in light responsiveness	Light
TraesCS2B02G263500.4	G-box	CACGAC	1162	6	+	cis-acting regulatory element involved in light responsiveness	Light
TraesCS2B02G263500.4	G-box	CACGTC	672	6	-	cis-acting regulatory element involved in light responsiveness	Light
TraesCS2B02G263500.4	G-box	CACGTC	951	6	-	cis-acting regulatory element involved in light responsiveness	Light
TraesCS2B02G263500.4	GT1-motif	GGTTAA	116	6	+	light responsive element	Light
TraesCS2B02G263500.4	Sp1	GGGCGG	630	6	+	light responsive element	Light
TraesCS2B02G263500.4	Sp1	GGGCGG	982	6	-	light responsive element	Light
TraesCS2B02G263500.4	Sp1	GGGCGG	1656	6	+	light responsive element	Light
TraesCS2B02G263500.4	TCT-motif	TCTTAC	1763	6	+	part of a light responsive element	Light
TraesCS2B02G263500.4	TATA-box	TACAAAA	85	7	+	core promoter element around -30 of transcription start	Transcription
TraesCS2B02G268700.1	ARE	AAACCA	557	6	+	cis-acting regulatory element essential for the anaerobic induction	Abiotic/biotic stress
TraesCS2B02G268700.1	ARE	AAACCA	1576	6	-	cis-acting regulatory element essential for the anaerobic induction	Abiotic/biotic stress
TraesCS2B02G268700.1	LTR	CCGAAA	873	6	+	cis-acting element involved in low-temperature responsiveness	Abiotic/biotic stress
TraesCS2B02G268700.1	TC-rich repeats	ATTCTCTAAC	162	9	-	cis-acting element involved in defense and stress responsiveness	Abiotic/biotic stress
TraesCS2B02G268700.1	CAT-box	GCCACT	1014	6	-	cis-acting regulatory element related to meristem expression	Development
TraesCS2B02G268700.1	O2-site	GATGA(C/T)(A/G)TG(A/G)	470	8	+	cis-acting regulatory element involved in zein metabolism regulation	Development
TraesCS2B02G268700.1	ABRE	ACGTG	223	5	+	cis-acting element involved in the abscisic acid responsiveness	Hormone
TraesCS2B02G268700.1	ABRE	ACGTG	298	5	-	cis-acting element involved in the abscisic acid responsiveness	Hormone
TraesCS2B02G268700.1	ABRE	ACGTG	525	5	+	cis-acting element involved in the abscisic acid responsiveness	Hormone
TraesCS2B02G268700.1	AuxRR-core	GGTCCAT	1698	7	-	cis-acting regulatory element involved in auxin responsiveness	Hormone
TraesCS2B02G268700.1	AuxRR-core	GGTCCAT	1765	7	+	cis-acting regulatory element involved in auxin responsiveness	Hormone
TraesCS2B02G268700.1	AuxRR-core	GGTCCAT	1813	7	+	cis-acting regulatory element involved in auxin responsiveness	Hormone
TraesCS2B02G268700.1	CGTCA-motif	CGTCA	269	5	+	cis-acting regulatory element involved in the MeJA-responsiveness	Hormone
TraesCS2B02G268700.1	CGTCA-motif	CGTCA	508	5	-	cis-acting regulatory element involved in the MeJA-responsiveness	Hormone
TraesCS2B02G268700.1	CGTCA-motif	CGTCA	718	5	-	cis-acting regulatory element involved in the MeJA-responsiveness	Hormone
TraesCS2B02G268700.1	TCA-element	CCATCTTTTT	967	9	-	cis-acting element involved in salicylic acid responsiveness	Hormone
TraesCS2B02G268700.1	TGACG-motif	TGACG	269	5	-	cis-acting regulatory element involved in the MeJA-responsiveness	Hormone
TraesCS2B02G268700.1	TGACG-motif	TGACG	508	5	+	cis-acting regulatory element involved in the MeJA-responsiveness	Hormone
TraesCS2B02G268700.1	TGACG-motif	TGACG	718	5	+	cis-acting regulatory element involved in the MeJA-responsiveness	Hormone
TraesCS2B02G268700.1	TGA-element	AACGAC	733	6	-	auxin-responsive element	Hormone
TraesCS2B02G268700.1	ACE	CTAACGTATT	931	9	+	cis-acting element involved in light responsiveness	Light
TraesCS2B02G268700.1	ACE	GCGACGTACC	532	9	-	cis-acting element involved in light responsiveness	Light
TraesCS2B02G268700.1	AE-box	AGAAACAA	406	8	+	part of a module for light response	Light
TraesCS2B02G268700.1	AE-box	AGAAACTT	1523	8	-	part of a module for light response	Light
TraesCS2B02G268700.1	ATCT-motif	AATCTAATCC	1944	9	+	part of a conserved DNA module involved in light responsiveness	Light
TraesCS2B02G268700.1	G-box	TACGTG	222	6	+	cis-acting regulatory element involved in light responsiveness	Light
TraesCS2B02G268700.1	G-box	CCACGTAA	221	8	-	cis-acting regulatory element involved in light responsiveness	Light
TraesCS2B02G268700.1	G-Box	CACGTT	298	6	+	cis-acting regulatory element involved in light responsiveness	Light
TraesCS2B02G268700.1	G-Box	CACGTT	524	6	-	cis-acting regulatory element involved in light responsiveness	Light
TraesCS2B02G268700.1	G-box	CACGAC	91	6	-	cis-acting regulatory element involved in light responsiveness	Light
TraesCS2B02G268700.1	MRE	AACCTAA	600	7	+	MYB binding site involved in light responsiveness	Light
TraesCS2B02G268700.1	TATA-box	ccTATAAAaa	962	9	+	core promoter element around -30 of transcription start	Transcription
TraesCS2B02G268700.1	TATA-box	TATA	680	4	+	core promoter element around -30 of transcription start	Transcription
TraesCS2B02G268700.1	TATA-box	TATA	827	4	+	core promoter element around -30 of transcription start	Transcription
TraesCS2B02G268700.1	TATA-box	TATA	927	4	+	core promoter element around -30 of transcription start	Transcription
TraesCS2B02G268700.1	TATA-box	TATA	986	4	+	core promoter element around -30 of transcription start	Transcription
TraesCS2B02G268700.1	TATA-box	TATA	1026	4	-	core promoter element around -30 of transcription start	Transcription
TraesCS2B02G268700.1	TATA-box	TATA	1310	4	-	core promoter element around -30 of transcription start	Transcription
TraesCS2B02G268700.1	TATA-box	TATA	1520	4	-	core promoter element around -30 of transcription start	Transcription
TraesCS2B02G268700.1	TATA-box	TATA	1586	4	-	core promoter element around -30 of transcription start	Transcription
TraesCS2B02G268700.1	TATA-box	TATA	1608	4	-	core promoter element around -30 of transcription start	Transcription
TraesCS2B02G268700.1	TATA-box	TATA	1641	4	-	core promoter element around -30 of transcription start	Transcription
TraesCS2B02G268700.1	TATA-box	TATA	1673	4	-	core promoter element around -30 of transcription start	Transcription
TraesCS2B02G268700.1	TATA-box	TATA	1730	4	-	core promoter element around -30 of transcription start	Transcription
TraesCS2B02G268700.1	TATA-box	TATA	1778	4	-	core promoter element around -30 of transcription start	Transcription
TraesCS2B02G268700.1	TATA-box	TATA	1841	4	-	core promoter element around -30 of transcription start	Transcription
TraesCS2B02G268700.1	TATA-box	TATA	1865	4	-	core promoter element around -30 of transcription start	Transcription
TraesCS2B02G268700.1	TATA-box	TATA	1882	4	-	core promoter element around -30 of transcription start	Transcription
TraesCS2B02G268700.1	TATA-box	TATA	1926	4	-	core promoter element around -30 of transcription start	Transcription
TraesCS2B02G268700.1	TATA-box	TATAA	1640	5	-	core promoter element around -30 of transcription start	Transcription
TraesCS2B02G268700.1	TATA-box	TATAA	1840	5	-	core promoter element around -30 of transcription start	Transcription
TraesCS2B02G268700.1	TATA-box	TATATA	825	6	+	core promoter element around -30 of transcription start	Transcription
TraesCS2B02G268700.1	TATA-box	TATATA	1728	6	-	core promoter element around -30 of transcription start	Transcription
TraesCS2B02G268700.1	TATA-box	TATATA	1776	6	-	core promoter element around -30 of transcription start	Transcription
TraesCS2B02G268700.1	TATA-box	ATATAT	826	6	+	core promoter element around -30 of transcription start	Transcription
TraesCS2B02G268700.1	TATA-box	ATATAT	1727	6	-	core promoter element around -30 of transcription start	Transcription
TraesCS2B02G268700.1	TATA-box	ATATAA	679	6	+	core promoter element around -30 of transcription start	Transcription
TraesCS2B02G268700.1	TATA-box	ATATAA	1519	6	+	core promoter element around -30 of transcription start	Transcription
TraesCS2B02G268700.1	TATA-box	ATATAA	1672	6	+	core promoter element around -30 of transcription start	Transcription
TraesCS2B02G268700.1	TATA-box	TATACA	823	6	-	core promoter element around -30 of transcription start	Transcription
TraesCS2B02G268700.1	TATA-box	TATACA	1024	6	-	core promoter element around -30 of transcription start	Transcription
TraesCS2B02G268700.1	TATA-box	TATACA	1308	6	-	core promoter element around -30 of transcription start	Transcription
TraesCS2B02G268700.1	TATA-box	TATACA	1774	6	-	core promoter element around -30 of transcription start	Transcription
TraesCS2B02G268700.1	TATA-box	TACAAAA	45	7	-	core promoter element around -30 of transcription start	Transcription
TraesCS2B02G268700.1	TATA-box	TACATAAA	191	8	+	core promoter element around -30 of transcription start	Transcription
TraesCS2B02G318000.2	GC-motif	CCCCCG	1643	6	-	enhancer-like element involved in anoxic specific inducibility	Abiotic/biotic stress
TraesCS2B02G318000.2	GC-motif	CCCCCG	1761	6	-	enhancer-like element involved in anoxic specific inducibility	Abiotic/biotic stress
TraesCS2B02G318000.2	LTR	CCGAAA	1041	6	-	cis-acting element involved in low-temperature responsiveness	Abiotic/biotic stress
TraesCS2B02G318000.2	circadian	CAAAGATATC	1091	9	-	cis-acting regulatory element involved in circadian control	Circadian control
TraesCS2B02G318000.2	CAT-box	GCCACT	705	6	-	cis-acting regulatory element related to meristem expression	Development
TraesCS2B02G318000.2	CAT-box	GCCACT	954	6	-	cis-acting regulatory element related to meristem expression	Development
TraesCS2B02G318000.2	O2-site	GATGATGTGG	1123	9	-	cis-acting regulatory element involved in zein metabolism regulation	Development
TraesCS2B02G318000.2	ABRE	AACCCGG	274	7	-	cis-acting element involved in the abscisic acid responsiveness	Hormone
TraesCS2B02G318000.2	ABRE	ACGTG	725	5	+	cis-acting element involved in the abscisic acid responsiveness	Hormone
TraesCS2B02G318000.2	ABRE	ACGTG	784	5	-	cis-acting element involved in the abscisic acid responsiveness	Hormone
TraesCS2B02G318000.2	ABRE	ACGTG	1070	5	+	cis-acting element involved in the abscisic acid responsiveness	Hormone
TraesCS2B02G318000.2	ABRE	CACGTG	1069	6	-	cis-acting element involved in the abscisic acid responsiveness	Hormone
TraesCS2B02G318000.2	ABRE	CGCACGTGTC	1067	9	-	cis-acting element involved in the abscisic acid responsiveness	Hormone
TraesCS2B02G318000.2	CGTCA-motif	CGTCA	781	5	+	cis-acting regulatory element involved in the MeJA-responsiveness	Hormone
TraesCS2B02G318000.2	CGTCA-motif	CGTCA	1688	5	-	cis-acting regulatory element involved in the MeJA-responsiveness	Hormone
TraesCS2B02G318000.2	TGACG-motif	TGACG	781	5	-	cis-acting regulatory element involved in the MeJA-responsiveness	Hormone
TraesCS2B02G318000.2	TGACG-motif	TGACG	1688	5	+	cis-acting regulatory element involved in the MeJA-responsiveness	Hormone
TraesCS2B02G318000.2	3-AF1 binding site	TAAGAGAGGAA	1782	10	-	light responsive element	Light
TraesCS2B02G318000.2	G-box	CACGTG	1069	6	-	cis-acting regulatory element involved in light responsiveness	Light
TraesCS2B02G318000.2	G-Box	CACGTG	1069	6	-	cis-acting regulatory element involved in light responsiveness	Light
TraesCS2B02G318000.2	G-Box	CACGTT	784	6	+	cis-acting regulatory element involved in light responsiveness	Light
TraesCS2B02G318000.2	G-box	CACGAC	299	6	-	cis-acting regulatory element involved in light responsiveness	Light
TraesCS2B02G318000.2	G-box	CACGAC	355	6	-	cis-acting regulatory element involved in light responsiveness	Light
TraesCS2B02G318000.2	G-box	CACGAC	994	6	-	cis-acting regulatory element involved in light responsiveness	Light
TraesCS2B02G318000.2	G-box	CACGTC	724	6	-	cis-acting regulatory element involved in light responsiveness	Light
TraesCS2B02G318000.2	L-box	ATCCCACCTAC	254	10	-	part of a light responsive element	Light
TraesCS2B02G318000.2	Pc-CMA2a	CAGCCAATCACAG	441	12	-	part of a light responsive element	Light
TraesCS2B02G318000.2	Sp1	GGGCGG	403	6	-	light responsive element	Light
TraesCS2B02G318000.2	Sp1	GGGCGG	607	6	+	light responsive element	Light
TraesCS2B02G318000.2	Sp1	GGGCGG	1632	6	+	light responsive element	Light
TraesCS2B02G318000.2	Sp1	GGGCGG	1640	6	+	light responsive element	Light
TraesCS2B02G318000.2	TATA-box	TATA	1791	4	-	core promoter element around -30 of transcription start	Transcription
TraesCS2B02G318000.2	TATA-box	TATA	1840	4	-	core promoter element around -30 of transcription start	Transcription
TraesCS2B02G318000.2	TATA-box	TATAA	1790	5	-	core promoter element around -30 of transcription start	Transcription
TraesCS2B02G318000.2	TATA-box	TATAA	1839	5	-	core promoter element around -30 of transcription start	Transcription
TraesCS2B02G318000.2	TATA-box	TATAAA	1838	6	-	core promoter element around -30 of transcription start	Transcription
TraesCS2B02G318000.2	TATA-box	TATAAAA	1837	7	-	core promoter element around -30 of transcription start	Transcription
TraesCS2B02G408400.1	GC-motif	CCCCCG	1888	6	+	enhancer-like element involved in anoxic specific inducibility	Abiotic/biotic stress
TraesCS2B02G408400.1	GC-motif	CCCCCG	1933	6	+	enhancer-like element involved in anoxic specific inducibility	Abiotic/biotic stress
TraesCS2B02G408400.1	GC-motif	CCCCCG	1941	6	+	enhancer-like element involved in anoxic specific inducibility	Abiotic/biotic stress
TraesCS2B02G408400.1	GCN4_motif	TGAGTCA	1649	7	-	cis-regulatory element involved in endosperm expression	Development
TraesCS2B02G408400.1	MBSI	TTTTTACGGTTA	1070	11	-	MYB binding site involved in flavonoid biosynthetic genes regulation	Development
TraesCS2B02G408400.1	ABRE	ACGTG	446	5	+	cis-acting element involved in the abscisic acid responsiveness	Hormone
TraesCS2B02G408400.1	ABRE	CACGTG	445	6	+	cis-acting element involved in the abscisic acid responsiveness	Hormone
TraesCS2B02G408400.1	GARE-motif	TCTGTTG	1539	7	+	gibberellin-responsive element	Hormone
TraesCS2B02G408400.1	TGA-element	AACGAC	1152	6	+	auxin-responsive element	Hormone
TraesCS2B02G408400.1	AE-box	AGAAACAA	1062	8	-	part of a module for light response	Light
TraesCS2B02G408400.1	G-box	CACGTG	445	6	+	cis-acting regulatory element involved in light responsiveness	Light
TraesCS2B02G408400.1	G-Box	CACGTG	445	6	+	cis-acting regulatory element involved in light responsiveness	Light
TraesCS2B02G408400.1	G-box	CACGAC	1782	6	+	cis-acting regulatory element involved in light responsiveness	Light
TraesCS2B02G408400.1	I-box	cCATATCCAAT	1277	10	-	part of a light responsive element	Light
TraesCS2B02G408400.1	TATA-box	ccTATAAAaa	14	9	-	core promoter element around -30 of transcription start	Transcription
TraesCS2B02G408400.1	TATA-box	ccTATAAAaa	677	9	-	core promoter element around -30 of transcription start	Transcription
TraesCS2B02G408400.1	TATA-box	TATA	398	4	+	core promoter element around -30 of transcription start	Transcription
TraesCS2B02G408400.1	TATA-box	TATA	422	4	+	core promoter element around -30 of transcription start	Transcription
TraesCS2B02G408400.1	TATA-box	TATA	598	4	+	core promoter element around -30 of transcription start	Transcription
TraesCS2B02G408400.1	TATA-box	TATA	642	4	+	core promoter element around -30 of transcription start	Transcription
TraesCS2B02G408400.1	TATA-box	TATA	681	4	+	core promoter element around -30 of transcription start	Transcription
TraesCS2B02G408400.1	TATA-box	TATA	727	4	+	core promoter element around -30 of transcription start	Transcription
TraesCS2B02G408400.1	TATA-box	TATA	749	4	+	core promoter element around -30 of transcription start	Transcription
TraesCS2B02G408400.1	TATA-box	TATA	1343	4	-	core promoter element around -30 of transcription start	Transcription
TraesCS2B02G408400.1	TATA-box	TATA	1532	4	-	core promoter element around -30 of transcription start	Transcription
TraesCS2B02G408400.1	TATA-box	TATA	1674	4	-	core promoter element around -30 of transcription start	Transcription
TraesCS2B02G408400.1	TATA-box	TATA	1685	4	-	core promoter element around -30 of transcription start	Transcription
TraesCS2B02G408400.1	TATA-box	TATA	1702	4	-	core promoter element around -30 of transcription start	Transcription
TraesCS2B02G408400.1	TATA-box	TATA	1710	4	-	core promoter element around -30 of transcription start	Transcription
TraesCS2B02G408400.1	TATA-box	TATA	1757	4	-	core promoter element around -30 of transcription start	Transcription
TraesCS2B02G408400.1	TATA-box	TATAA	397	5	-	core promoter element around -30 of transcription start	Transcription
TraesCS2B02G408400.1	TATA-box	TATAA	421	5	-	core promoter element around -30 of transcription start	Transcription
TraesCS2B02G408400.1	TATA-box	TATAA	680	5	-	core promoter element around -30 of transcription start	Transcription
TraesCS2B02G408400.1	TATA-box	TATAA	1342	5	-	core promoter element around -30 of transcription start	Transcription
TraesCS2B02G408400.1	TATA-box	TATAA	1701	5	-	core promoter element around -30 of transcription start	Transcription
TraesCS2B02G408400.1	TATA-box	TATAA	1709	5	-	core promoter element around -30 of transcription start	Transcription
TraesCS2B02G408400.1	TATA-box	TATAA	1756	5	-	core promoter element around -30 of transcription start	Transcription
TraesCS2B02G408400.1	TATA-box	TATATA	745	6	+	core promoter element around -30 of transcription start	Transcription
TraesCS2B02G408400.1	TATA-box	TATATA	747	6	+	core promoter element around -30 of transcription start	Transcription
TraesCS2B02G408400.1	TATA-box	TATATA	1530	6	-	core promoter element around -30 of transcription start	Transcription
TraesCS2B02G408400.1	TATA-box	TATAAAT	395	7	-	core promoter element around -30 of transcription start	Transcription
TraesCS2B02G408400.1	TATA-box	ATATAT	746	6	+	core promoter element around -30 of transcription start	Transcription
TraesCS2B02G408400.1	TATA-box	ATATAT	1529	6	-	core promoter element around -30 of transcription start	Transcription
TraesCS2B02G408400.1	TATA-box	ATATAT	1531	6	-	core promoter element around -30 of transcription start	Transcription
TraesCS2B02G408400.1	TATA-box	ATTATA	1708	6	+	core promoter element around -30 of transcription start	Transcription
TraesCS2B02G408400.1	TATA-box	ATATAA	1673	6	+	core promoter element around -30 of transcription start	Transcription
TraesCS2B02G408400.1	TATA-box	TATAAA	396	6	-	core promoter element around -30 of transcription start	Transcription
TraesCS2B02G408400.1	TATA-box	TATAAA	420	6	-	core promoter element around -30 of transcription start	Transcription
TraesCS2B02G408400.1	TATA-box	TATAAA	679	6	-	core promoter element around -30 of transcription start	Transcription
TraesCS2B02G408400.1	TATA-box	TATAAA	1700	6	-	core promoter element around -30 of transcription start	Transcription
TraesCS2B02G408400.1	TATA-box	TATAAA	1755	6	-	core promoter element around -30 of transcription start	Transcription
TraesCS2B02G408400.1	TATA-box	TATACA	743	6	-	core promoter element around -30 of transcription start	Transcription
TraesCS2B02G408400.1	TATA-box	TACAAAA	590	7	-	core promoter element around -30 of transcription start	Transcription
TraesCS2B02G408400.1	TATA-box	TATAAAA	678	7	-	core promoter element around -30 of transcription start	Transcription
TraesCS2B02G544700.1	GC-motif	CCCCCG	276	6	-	enhancer-like element involved in anoxic specific inducibility	Abiotic/biotic stress
TraesCS2B02G544700.1	GC-motif	CCCCCG	1374	6	+	enhancer-like element involved in anoxic specific inducibility	Abiotic/biotic stress
TraesCS2B02G544700.1	MBS	CAACTG	172	6	-	MYB binding site involved in drought-inducibility	Abiotic/biotic stress
TraesCS2B02G544700.1	CAT-box	GCCACT	770	6	-	cis-acting regulatory element related to meristem expression	Development
TraesCS2B02G544700.1	O2-site	GATGATGTGG	1433	9	-	cis-acting regulatory element involved in zein metabolism regulation	Development
TraesCS2B02G544700.1	ABRE	ACGTG	1287	5	+	cis-acting element involved in the abscisic acid responsiveness	Hormone
TraesCS2B02G544700.1	AuxRR-core	GGTCCAT	511	7	+	cis-acting regulatory element involved in auxin responsiveness	Hormone
TraesCS2B02G544700.1	CGTCA-motif	CGTCA	1285	5	-	cis-acting regulatory element involved in the MeJA-responsiveness	Hormone
TraesCS2B02G544700.1	TGACG-motif	TGACG	1285	5	+	cis-acting regulatory element involved in the MeJA-responsiveness	Hormone
TraesCS2B02G544700.1	TGA-element	AACGAC	155	6	+	auxin-responsive element	Hormone
TraesCS2B02G544700.1	GATA-motif	AAGATAAGATT	1101	10	+	part of a light responsive element	Light
TraesCS2B02G544700.1	G-box	CACGTC	1286	6	-	cis-acting regulatory element involved in light responsiveness	Light
TraesCS2B02G544700.1	GT1-motif	GGTTAA	329	6	+	light responsive element	Light
TraesCS2B02G544700.1	I-box	TGATAATGT	972	9	+	part of a light responsive element	Light
TraesCS2B02G544700.1	I-box	TGATAATGT	1007	9	+	part of a light responsive element	Light
TraesCS2B02G544700.1	I-box	TGATAATGT	1228	9	+	part of a light responsive element	Light
TraesCS2B02G544700.1	Sp1	GGGCGG	112	6	+	light responsive element	Light
TraesCS2B02G544700.1	Sp1	GGGCGG	507	6	+	light responsive element	Light
TraesCS2B02G544700.1	Sp1	GGGCGG	778	6	+	light responsive element	Light
TraesCS2B02G544700.1	Sp1	GGGCGG	1377	6	-	light responsive element	Light
TraesCS2B02G544700.1	TCT-motif	TCTTAC	852	6	+	part of a light responsive element	Light
TraesCS2B02G544700.1	TATA-box	TATA	235	4	+	core promoter element around -30 of transcription start	Transcription
TraesCS2B02G544700.1	TATA-box	TATA	809	4	+	core promoter element around -30 of transcription start	Transcription
TraesCS2B02G544700.1	TATA-box	TATA	928	4	+	core promoter element around -30 of transcription start	Transcription
TraesCS2B02G544700.1	TATA-box	TATA	1208	4	-	core promoter element around -30 of transcription start	Transcription
TraesCS2B02G544700.1	TATA-box	TATAA	808	5	-	core promoter element around -30 of transcription start	Transcription
TraesCS2B02G544700.1	TATA-box	TATAA	1207	5	-	core promoter element around -30 of transcription start	Transcription
TraesCS2B02G544700.1	TATA-box	ATTATA	1206	6	+	core promoter element around -30 of transcription start	Transcription
TraesCS2D02G129600.2	ARE	AAACCA	321	6	+	cis-acting regulatory element essential for the anaerobic induction	Abiotic/biotic stress
TraesCS2D02G129600.2	ARE	AAACCA	580	6	+	cis-acting regulatory element essential for the anaerobic induction	Abiotic/biotic stress
TraesCS2D02G129600.2	ARE	AAACCA	1179	6	+	cis-acting regulatory element essential for the anaerobic induction	Abiotic/biotic stress
TraesCS2D02G129600.2	ARE	AAACCA	1338	6	+	cis-acting regulatory element essential for the anaerobic induction	Abiotic/biotic stress
TraesCS2D02G129600.2	ARE	AAACCA	1739	6	-	cis-acting regulatory element essential for the anaerobic induction	Abiotic/biotic stress
TraesCS2D02G129600.2	GC-motif	CCCCCG	1393	6	+	enhancer-like element involved in anoxic specific inducibility	Abiotic/biotic stress
TraesCS2D02G129600.2	GC-motif	CCCCCG	1446	6	+	enhancer-like element involved in anoxic specific inducibility	Abiotic/biotic stress
TraesCS2D02G129600.2	GC-motif	CCCCCG	1517	6	+	enhancer-like element involved in anoxic specific inducibility	Abiotic/biotic stress
TraesCS2D02G129600.2	GCN4_motif	TGAGTCA	305	7	-	cis-regulatory element involved in endosperm expression	Development
TraesCS2D02G129600.2	O2-site	GATGATGTGG	1926	9	+	cis-acting regulatory element involved in zein metabolism regulation	Development
TraesCS2D02G129600.2	ABRE	ACGTG	7	5	+	cis-acting element involved in the abscisic acid responsiveness	Hormone
TraesCS2D02G129600.2	ABRE	ACGTG	182	5	+	cis-acting element involved in the abscisic acid responsiveness	Hormone
TraesCS2D02G129600.2	ABRE	GCCGCGTGGC	1382	9	-	cis-acting element involved in the abscisic acid responsiveness	Hormone
TraesCS2D02G129600.2	CGTCA-motif	CGTCA	599	5	+	cis-acting regulatory element involved in the MeJA-responsiveness	Hormone
TraesCS2D02G129600.2	CGTCA-motif	CGTCA	962	5	-	cis-acting regulatory element involved in the MeJA-responsiveness	Hormone
TraesCS2D02G129600.2	P-box	CCTTTTG	925	7	+	gibberellin-responsive element	Hormone
TraesCS2D02G129600.2	TCA-element	CCATCTTTTT	1000	9	-	cis-acting element involved in salicylic acid responsiveness	Hormone
TraesCS2D02G129600.2	TGACG-motif	TGACG	599	5	-	cis-acting regulatory element involved in the MeJA-responsiveness	Hormone
TraesCS2D02G129600.2	TGACG-motif	TGACG	962	5	+	cis-acting regulatory element involved in the MeJA-responsiveness	Hormone
TraesCS2D02G129600.2	TGA-element	AACGAC	94	6	+	auxin-responsive element	Hormone
TraesCS2D02G129600.2	Box 4	ATTAAT	58	6	+	part of a conserved DNA module involved in light responsiveness	Light
TraesCS2D02G129600.2	Box 4	ATTAAT	255	6	+	part of a conserved DNA module involved in light responsiveness	Light
TraesCS2D02G129600.2	Box 4	ATTAAT	1729	6	-	part of a conserved DNA module involved in light responsiveness	Light
TraesCS2D02G129600.2	Box 4	ATTAAT	1783	6	-	part of a conserved DNA module involved in light responsiveness	Light
TraesCS2D02G129600.2	G-box	TACGTG	6	6	+	cis-acting regulatory element involved in light responsiveness	Light
TraesCS2D02G129600.2	G-Box	CACGTT	181	6	-	cis-acting regulatory element involved in light responsiveness	Light
TraesCS2D02G129600.2	G-box	CACGAC	290	6	+	cis-acting regulatory element involved in light responsiveness	Light
TraesCS2D02G129600.2	GT1-motif	GTGTGTGAA	1886	9	+	light responsive element	Light
TraesCS2D02G129600.2	Sp1	GGGCGG	1096	6	-	light responsive element	Light
TraesCS2D02G129600.2	Sp1	GGGCGG	1396	6	-	light responsive element	Light
TraesCS2D02G129600.2	Sp1	GGGCGG	1530	6	-	light responsive element	Light
TraesCS2D02G129600.2	Sp1	GGGCGG	1549	6	-	light responsive element	Light
TraesCS2D02G129600.2	Sp1	GGGCGG	1615	6	-	light responsive element	Light
TraesCS2D02G129600.2	TCT-motif	TCTTAC	469	6	+	part of a light responsive element	Light
TraesCS2D02G129600.2	TATA-box	TATA	170	4	+	core promoter element around -30 of transcription start	Transcription
TraesCS2D02G129600.2	TATA-box	TATA	175	4	+	core promoter element around -30 of transcription start	Transcription
TraesCS2D02G129600.2	TATA-box	TATA	252	4	+	core promoter element around -30 of transcription start	Transcription
TraesCS2D02G129600.2	TATA-box	TATA	286	4	+	core promoter element around -30 of transcription start	Transcription
TraesCS2D02G129600.2	TATA-box	TATA	314	4	+	core promoter element around -30 of transcription start	Transcription
TraesCS2D02G129600.2	TATA-box	TATA	396	4	+	core promoter element around -30 of transcription start	Transcription
TraesCS2D02G129600.2	TATA-box	TATA	504	4	+	core promoter element around -30 of transcription start	Transcription
TraesCS2D02G129600.2	TATA-box	TATA	549	4	+	core promoter element around -30 of transcription start	Transcription
TraesCS2D02G129600.2	TATA-box	TATA	623	4	+	core promoter element around -30 of transcription start	Transcription
TraesCS2D02G129600.2	TATA-box	TATA	660	4	+	core promoter element around -30 of transcription start	Transcription
TraesCS2D02G129600.2	TATA-box	TATA	705	4	+	core promoter element around -30 of transcription start	Transcription
TraesCS2D02G129600.2	TATA-box	TATA	845	4	+	core promoter element around -30 of transcription start	Transcription
TraesCS2D02G129600.2	TATA-box	TATA	887	4	+	core promoter element around -30 of transcription start	Transcription
TraesCS2D02G129600.2	TATA-box	TATA	1668	4	-	core promoter element around -30 of transcription start	Transcription
TraesCS2D02G129600.2	TATA-box	TATAA	169	5	-	core promoter element around -30 of transcription start	Transcription
TraesCS2D02G129600.2	TATA-box	TATAA	285	5	-	core promoter element around -30 of transcription start	Transcription
TraesCS2D02G129600.2	TATA-box	TATAA	395	5	-	core promoter element around -30 of transcription start	Transcription
TraesCS2D02G129600.2	TATA-box	TATAA	548	5	-	core promoter element around -30 of transcription start	Transcription
TraesCS2D02G129600.2	TATA-box	TATAA	704	5	-	core promoter element around -30 of transcription start	Transcription
TraesCS2D02G129600.2	TATA-box	TATTTAAA	316	8	+	core promoter element around -30 of transcription start	Transcription
TraesCS2D02G129600.2	TATA-box	ATTATA	168	6	+	core promoter element around -30 of transcription start	Transcription
TraesCS2D02G129600.2	TATA-box	ATTATA	394	6	+	core promoter element around -30 of transcription start	Transcription
TraesCS2D02G129600.2	TATA-box	ATATAA	503	6	+	core promoter element around -30 of transcription start	Transcription
TraesCS2D02G129600.2	TATA-box	ATATAA	659	6	+	core promoter element around -30 of transcription start	Transcription
TraesCS2D02G129600.2	TATA-box	TATAAA	547	6	-	core promoter element around -30 of transcription start	Transcription
TraesCS2D02G129600.2	TATA-box	TATACA	250	6	-	core promoter element around -30 of transcription start	Transcription
TraesCS2D02G129600.2	TATA-box	TATACA	621	6	-	core promoter element around -30 of transcription start	Transcription
TraesCS2D02G129600.2	TATA-box	TACAAAA	771	7	-	core promoter element around -30 of transcription start	Transcription
TraesCS2D02G129600.2	TATA-box	TACAAAA	987	7	-	core promoter element around -30 of transcription start	Transcription
TraesCS2D02G249100.1	GC-motif	CCCCCG	921	6	-	enhancer-like element involved in anoxic specific inducibility	Abiotic/biotic stress
TraesCS2D02G249100.1	GC-motif	CCCCCG	942	6	-	enhancer-like element involved in anoxic specific inducibility	Abiotic/biotic stress
TraesCS2D02G249100.1	GC-motif	CCCCCG	963	6	-	enhancer-like element involved in anoxic specific inducibility	Abiotic/biotic stress
TraesCS2D02G249100.1	GC-motif	CCCCCG	1032	6	-	enhancer-like element involved in anoxic specific inducibility	Abiotic/biotic stress
TraesCS2D02G249100.1	GC-motif	CCCCCG	1637	6	+	enhancer-like element involved in anoxic specific inducibility	Abiotic/biotic stress
TraesCS2D02G249100.1	CAT-box	GCCACT	1335	6	-	cis-acting regulatory element related to meristem expression	Development
TraesCS2D02G249100.1	CAT-box	GCCACT	1373	6	-	cis-acting regulatory element related to meristem expression	Development
TraesCS2D02G249100.1	ABRE	ACGTG	275	5	+	cis-acting element involved in the abscisic acid responsiveness	Hormone
TraesCS2D02G249100.1	ABRE	ACGTG	287	5	+	cis-acting element involved in the abscisic acid responsiveness	Hormone
TraesCS2D02G249100.1	ABRE	ACGTG	766	5	-	cis-acting element involved in the abscisic acid responsiveness	Hormone
TraesCS2D02G249100.1	ABRE	ACGTG	1214	5	-	cis-acting element involved in the abscisic acid responsiveness	Hormone
TraesCS2D02G249100.1	ABRE	CGCACGTGTC	475	9	-	cis-acting element involved in the abscisic acid responsiveness	Hormone
TraesCS2D02G249100.1	ABRE	CGTACGTGCA	284	9	+	cis-acting element involved in the abscisic acid responsiveness	Hormone
TraesCS2D02G249100.1	ABRE	CGTACGTGCA	420	9	-	cis-acting element involved in the abscisic acid responsiveness	Hormone
TraesCS2D02G249100.1	AuxRR-core	GGTCCAT	100	7	+	cis-acting regulatory element involved in auxin responsiveness	Hormone
TraesCS2D02G249100.1	AuxRR-core	GGTCCAT	805	7	+	cis-acting regulatory element involved in auxin responsiveness	Hormone
TraesCS2D02G249100.1	AuxRR-core	GGTCCAT	1121	7	-	cis-acting regulatory element involved in auxin responsiveness	Hormone
TraesCS2D02G249100.1	CGTCA-motif	CGTCA	188	5	+	cis-acting regulatory element involved in the MeJA-responsiveness	Hormone
TraesCS2D02G249100.1	CGTCA-motif	CGTCA	486	5	+	cis-acting regulatory element involved in the MeJA-responsiveness	Hormone
TraesCS2D02G249100.1	CGTCA-motif	CGTCA	721	5	-	cis-acting regulatory element involved in the MeJA-responsiveness	Hormone
TraesCS2D02G249100.1	TCA-element	CCATCTTTTT	1517	9	-	cis-acting element involved in salicylic acid responsiveness	Hormone
TraesCS2D02G249100.1	TGACG-motif	TGACG	188	5	-	cis-acting regulatory element involved in the MeJA-responsiveness	Hormone
TraesCS2D02G249100.1	TGACG-motif	TGACG	486	5	-	cis-acting regulatory element involved in the MeJA-responsiveness	Hormone
TraesCS2D02G249100.1	TGACG-motif	TGACG	721	5	+	cis-acting regulatory element involved in the MeJA-responsiveness	Hormone
TraesCS2D02G249100.1	G-box	TACGTG	286	6	+	cis-acting regulatory element involved in light responsiveness	Light
TraesCS2D02G249100.1	G-Box	CACGTT	766	6	+	cis-acting regulatory element involved in light responsiveness	Light
TraesCS2D02G249100.1	G-box	CACGTC	274	6	-	cis-acting regulatory element involved in light responsiveness	Light
TraesCS2D02G249100.1	G-box	CACGTC	1214	6	+	cis-acting regulatory element involved in light responsiveness	Light
TraesCS2D02G249100.1	GT1-motif	GGTTAA	1507	6	+	light responsive element	Light
TraesCS2D02G249100.1	GTGGC-motif	CATCGTGTGGC	1113	10	-	part of a light responsive element	Light
TraesCS2D02G249100.1	Sp1	GGGCGG	305	6	-	light responsive element	Light
TraesCS2D02G249100.1	TCT-motif	TCTTAC	1223	6	-	part of a light responsive element	Light
TraesCS2D02G249100.1	TCT-motif	TCTTAC	1418	6	+	part of a light responsive element	Light
TraesCS2D02G250200.1	GC-motif	CCCCCG	157	6	+	enhancer-like element involved in anoxic specific inducibility	Abiotic/biotic stress
TraesCS2D02G250200.1	CAT-box	GCCACT	586	6	+	cis-acting regulatory element related to meristem expression	Development
TraesCS2D02G250200.1	ABRE	AACCCGG	1711	7	+	cis-acting element involved in the abscisic acid responsiveness	Hormone
TraesCS2D02G250200.1	ABRE	ACGTG	90	5	+	cis-acting element involved in the abscisic acid responsiveness	Hormone
TraesCS2D02G250200.1	ABRE	ACGTG	272	5	+	cis-acting element involved in the abscisic acid responsiveness	Hormone
TraesCS2D02G250200.1	ABRE	ACGTG	1380	5	+	cis-acting element involved in the abscisic acid responsiveness	Hormone
TraesCS2D02G250200.1	ABRE	ACGTG	1668	5	-	cis-acting element involved in the abscisic acid responsiveness	Hormone
TraesCS2D02G250200.1	ABRE	CACGTG	89	6	+	cis-acting element involved in the abscisic acid responsiveness	Hormone
TraesCS2D02G250200.1	CGTCA-motif	CGTCA	70	5	-	cis-acting regulatory element involved in the MeJA-responsiveness	Hormone
TraesCS2D02G250200.1	CGTCA-motif	CGTCA	270	5	-	cis-acting regulatory element involved in the MeJA-responsiveness	Hormone
TraesCS2D02G250200.1	CGTCA-motif	CGTCA	461	5	+	cis-acting regulatory element involved in the MeJA-responsiveness	Hormone
TraesCS2D02G250200.1	CGTCA-motif	CGTCA	499	5	+	cis-acting regulatory element involved in the MeJA-responsiveness	Hormone
TraesCS2D02G250200.1	CGTCA-motif	CGTCA	1135	5	-	cis-acting regulatory element involved in the MeJA-responsiveness	Hormone
TraesCS2D02G250200.1	CGTCA-motif	CGTCA	1426	5	+	cis-acting regulatory element involved in the MeJA-responsiveness	Hormone
TraesCS2D02G250200.1	CGTCA-motif	CGTCA	1507	5	-	cis-acting regulatory element involved in the MeJA-responsiveness	Hormone
TraesCS2D02G250200.1	CGTCA-motif	CGTCA	1608	5	+	cis-acting regulatory element involved in the MeJA-responsiveness	Hormone
TraesCS2D02G250200.1	GARE-motif	TCTGTTG	1697	7	-	gibberellin-responsive element	Hormone
TraesCS2D02G250200.1	P-box	CCTTTTG	1937	7	-	gibberellin-responsive element	Hormone
TraesCS2D02G250200.1	TGACG-motif	TGACG	70	5	+	cis-acting regulatory element involved in the MeJA-responsiveness	Hormone
TraesCS2D02G250200.1	TGACG-motif	TGACG	270	5	+	cis-acting regulatory element involved in the MeJA-responsiveness	Hormone
TraesCS2D02G250200.1	TGACG-motif	TGACG	461	5	-	cis-acting regulatory element involved in the MeJA-responsiveness	Hormone
TraesCS2D02G250200.1	TGACG-motif	TGACG	499	5	-	cis-acting regulatory element involved in the MeJA-responsiveness	Hormone
TraesCS2D02G250200.1	TGACG-motif	TGACG	1135	5	+	cis-acting regulatory element involved in the MeJA-responsiveness	Hormone
TraesCS2D02G250200.1	TGACG-motif	TGACG	1426	5	-	cis-acting regulatory element involved in the MeJA-responsiveness	Hormone
TraesCS2D02G250200.1	TGACG-motif	TGACG	1507	5	+	cis-acting regulatory element involved in the MeJA-responsiveness	Hormone
TraesCS2D02G250200.1	TGACG-motif	TGACG	1608	5	-	cis-acting regulatory element involved in the MeJA-responsiveness	Hormone
TraesCS2D02G250200.1	TGA-element	AACGAC	175	6	+	auxin-responsive element	Hormone
TraesCS2D02G250200.1	ATCT-motif	AATCTAATCC	624	9	+	part of a conserved DNA module involved in light responsiveness	Light
TraesCS2D02G250200.1	ATCT-motif	AATCTAATCC	1985	9	+	part of a conserved DNA module involved in light responsiveness	Light
TraesCS2D02G250200.1	Box 4	ATTAAT	1040	6	-	part of a conserved DNA module involved in light responsiveness	Light
TraesCS2D02G250200.1	Box 4	ATTAAT	1070	6	-	part of a conserved DNA module involved in light responsiveness	Light
TraesCS2D02G250200.1	G-box	CACGTG	89	6	+	cis-acting regulatory element involved in light responsiveness	Light
TraesCS2D02G250200.1	G-box	TACGTG	1379	6	+	cis-acting regulatory element involved in light responsiveness	Light
TraesCS2D02G250200.1	G-box	CCACGTAA	1378	8	-	cis-acting regulatory element involved in light responsiveness	Light
TraesCS2D02G250200.1	G-Box	CACGTG	89	6	+	cis-acting regulatory element involved in light responsiveness	Light
TraesCS2D02G250200.1	G-box	CACGAC	464	6	+	cis-acting regulatory element involved in light responsiveness	Light
TraesCS2D02G250200.1	G-box	CACGAC	1249	6	-	cis-acting regulatory element involved in light responsiveness	Light
TraesCS2D02G250200.1	G-box	CACGTC	271	6	-	cis-acting regulatory element involved in light responsiveness	Light
TraesCS2D02G250200.1	G-box	CACGTC	1668	6	+	cis-acting regulatory element involved in light responsiveness	Light
TraesCS2D02G250200.1	I-box	gGATAAGGTG	504	9	+	part of a light responsive element	Light
TraesCS2D02G250200.1	TATA-box	TATA	591	4	+	core promoter element around -30 of transcription start	Transcription
TraesCS2D02G250200.1	TATA-box	TATA	1756	4	-	core promoter element around -30 of transcription start	Transcription
TraesCS2D02G250200.1	TATA-box	TATA	1791	4	-	core promoter element around -30 of transcription start	Transcription
TraesCS2D02G250200.1	TATA-box	TATA	1809	4	-	core promoter element around -30 of transcription start	Transcription
TraesCS2D02G250200.1	TATA-box	TATA	1878	4	-	core promoter element around -30 of transcription start	Transcription
TraesCS2D02G250200.1	TATA-box	TATA	1903	4	-	core promoter element around -30 of transcription start	Transcription
TraesCS2D02G250200.1	TATA-box	TATA	1920	4	-	core promoter element around -30 of transcription start	Transcription
TraesCS2D02G250200.1	TATA-box	TATA	1967	4	-	core promoter element around -30 of transcription start	Transcription
TraesCS2D02G250200.1	TATA-box	TATATA	1876	6	-	core promoter element around -30 of transcription start	Transcription
TraesCS2D02G250200.1	TATA-box	TATATAA	1875	7	-	core promoter element around -30 of transcription start	Transcription
TraesCS2D02G250200.1	TATA-box	taTATAAAtc	1872	9	-	core promoter element around -30 of transcription start	Transcription
TraesCS2D02G250200.1	TATA-box	ATATAT	1877	6	-	core promoter element around -30 of transcription start	Transcription
TraesCS2D02G250200.1	TATA-box	ATATAA	1755	6	+	core promoter element around -30 of transcription start	Transcription
TraesCS2D02G250200.1	TATA-box	ATATAA	1808	6	+	core promoter element around -30 of transcription start	Transcription
TraesCS2D02G250200.1	TATA-box	TACAAAA	1203	7	-	core promoter element around -30 of transcription start	Transcription
TraesCS2D02G300900.2	ARE	AAACCA	1108	6	+	cis-acting regulatory element essential for the anaerobic induction	Abiotic/biotic stress
TraesCS2D02G300900.2	GC-motif	CCCCCG	100	6	+	enhancer-like element involved in anoxic specific inducibility	Abiotic/biotic stress
TraesCS2D02G300900.2	GC-motif	CCCCCG	1578	6	-	enhancer-like element involved in anoxic specific inducibility	Abiotic/biotic stress
TraesCS2D02G300900.2	LTR	CCGAAA	909	6	-	cis-acting element involved in low-temperature responsiveness	Abiotic/biotic stress
TraesCS2D02G300900.2	ABRE	CGCACGTGTC	736	9	-	cis-acting element involved in the abscisic acid responsiveness	Hormone
TraesCS2D02G300900.2	CGTCA-motif	CGTCA	423	5	+	cis-acting regulatory element involved in the MeJA-responsiveness	Hormone
TraesCS2D02G300900.2	CGTCA-motif	CGTCA	1526	5	+	cis-acting regulatory element involved in the MeJA-responsiveness	Hormone
TraesCS2D02G300900.2	CGTCA-motif	CGTCA	1613	5	+	cis-acting regulatory element involved in the MeJA-responsiveness	Hormone
TraesCS2D02G300900.2	TATC-box	TATCCCA	1257	7	+	cis-acting element involved in gibberellin-responsiveness	Hormone
TraesCS2D02G300900.2	TCA-element	CCATCTTTTT	855	9	+	cis-acting element involved in salicylic acid responsiveness	Hormone
TraesCS2D02G300900.2	TGACG-motif	TGACG	423	5	-	cis-acting regulatory element involved in the MeJA-responsiveness	Hormone
TraesCS2D02G300900.2	TGACG-motif	TGACG	1526	5	-	cis-acting regulatory element involved in the MeJA-responsiveness	Hormone
TraesCS2D02G300900.2	TGACG-motif	TGACG	1613	5	-	cis-acting regulatory element involved in the MeJA-responsiveness	Hormone
TraesCS2D02G300900.2	TGA-element	AACGAC	920	6	-	auxin-responsive element	Hormone
TraesCS2D02G300900.2	Box 4	ATTAAT	1636	6	-	part of a conserved DNA module involved in light responsiveness	Light
TraesCS2D02G300900.2	Box 4	ATTAAT	1789	6	-	part of a conserved DNA module involved in light responsiveness	Light
TraesCS2D02G300900.2	G-box	CACGAC	774	6	+	cis-acting regulatory element involved in light responsiveness	Light
TraesCS2D02G300900.2	I-box	cCATATCCAAT	545	10	+	part of a light responsive element	Light
TraesCS2D02G300900.2	TATA-box	TATA	56	4	+	core promoter element around -30 of transcription start	Transcription
TraesCS2D02G300900.2	TATA-box	TATA	123	4	+	core promoter element around -30 of transcription start	Transcription
TraesCS2D02G300900.2	TATA-box	TATA	179	4	+	core promoter element around -30 of transcription start	Transcription
TraesCS2D02G300900.2	TATA-box	TATA	687	4	+	core promoter element around -30 of transcription start	Transcription
TraesCS2D02G300900.2	TATA-box	TATA	1037	4	-	core promoter element around -30 of transcription start	Transcription
TraesCS2D02G300900.2	TATA-box	TATA	1167	4	-	core promoter element around -30 of transcription start	Transcription
TraesCS2D02G300900.2	TATA-box	TATA	1255	4	-	core promoter element around -30 of transcription start	Transcription
TraesCS2D02G300900.2	TATA-box	TATA	1605	4	-	core promoter element around -30 of transcription start	Transcription
TraesCS2D02G300900.2	TATA-box	TATA	1650	4	-	core promoter element around -30 of transcription start	Transcription
TraesCS2D02G300900.2	TATA-box	TATA	1730	4	-	core promoter element around -30 of transcription start	Transcription
TraesCS2D02G300900.2	TATA-box	TATA	1800	4	-	core promoter element around -30 of transcription start	Transcription
TraesCS2D02G300900.2	TATA-box	TATA	1845	4	-	core promoter element around -30 of transcription start	Transcription
TraesCS2D02G300900.2	TATA-box	TATA	1854	4	-	core promoter element around -30 of transcription start	Transcription
TraesCS2D02G300900.2	TATA-box	TATA	1874	4	-	core promoter element around -30 of transcription start	Transcription
TraesCS2D02G300900.2	TATA-box	TATAA	1254	5	-	core promoter element around -30 of transcription start	Transcription
TraesCS2D02G300900.2	TATA-box	TATAA	1853	5	-	core promoter element around -30 of transcription start	Transcription
TraesCS2D02G300900.2	TATA-box	TATATA	1165	6	-	core promoter element around -30 of transcription start	Transcription
TraesCS2D02G300900.2	TATA-box	TATAAAT	1252	7	-	core promoter element around -30 of transcription start	Transcription
TraesCS2D02G300900.2	TATA-box	ATATAT	1729	6	-	core promoter element around -30 of transcription start	Transcription
TraesCS2D02G300900.2	TATA-box	ATTATA	1852	6	+	core promoter element around -30 of transcription start	Transcription
TraesCS2D02G300900.2	TATA-box	ATATAA	1166	6	+	core promoter element around -30 of transcription start	Transcription
TraesCS2D02G300900.2	TATA-box	ATATAA	1649	6	+	core promoter element around -30 of transcription start	Transcription
TraesCS2D02G300900.2	TATA-box	TATAAA	1253	6	-	core promoter element around -30 of transcription start	Transcription
TraesCS2D02G517600.1	ARE	AAACCA	1212	6	+	cis-acting regulatory element essential for the anaerobic induction	Abiotic/biotic stress
TraesCS2D02G517600.1	MBS	CAACTG	380	6	-	MYB binding site involved in drought-inducibility	Abiotic/biotic stress
TraesCS2D02G517600.1	CAT-box	GCCACT	984	6	+	cis-acting regulatory element related to meristem expression	Development
TraesCS2D02G517600.1	ABRE	ACGTG	1928	5	+	cis-acting element involved in the abscisic acid responsiveness	Hormone
TraesCS2D02G517600.1	CGTCA-motif	CGTCA	967	5	-	cis-acting regulatory element involved in the MeJA-responsiveness	Hormone
TraesCS2D02G517600.1	CGTCA-motif	CGTCA	1056	5	-	cis-acting regulatory element involved in the MeJA-responsiveness	Hormone
TraesCS2D02G517600.1	CGTCA-motif	CGTCA	1118	5	-	cis-acting regulatory element involved in the MeJA-responsiveness	Hormone
TraesCS2D02G517600.1	CGTCA-motif	CGTCA	1926	5	-	cis-acting regulatory element involved in the MeJA-responsiveness	Hormone
TraesCS2D02G517600.1	TCA-element	CCATCTTTTT	252	9	+	cis-acting element involved in salicylic acid responsiveness	Hormone
TraesCS2D02G517600.1	TGACG-motif	TGACG	967	5	+	cis-acting regulatory element involved in the MeJA-responsiveness	Hormone
TraesCS2D02G517600.1	TGACG-motif	TGACG	1056	5	+	cis-acting regulatory element involved in the MeJA-responsiveness	Hormone
TraesCS2D02G517600.1	TGACG-motif	TGACG	1118	5	+	cis-acting regulatory element involved in the MeJA-responsiveness	Hormone
TraesCS2D02G517600.1	TGACG-motif	TGACG	1926	5	+	cis-acting regulatory element involved in the MeJA-responsiveness	Hormone
TraesCS2D02G517600.1	TGA-element	AACGAC	1241	6	-	auxin-responsive element	Hormone
TraesCS2D02G517600.1	CAG-motif	GAAAGGCAGAC	1172	10	-	part of a light response element	Light
TraesCS2D02G517600.1	G-box	CACGAC	527	6	+	cis-acting regulatory element involved in light responsiveness	Light
TraesCS2D02G517600.1	G-box	CACGTC	1927	6	-	cis-acting regulatory element involved in light responsiveness	Light
TraesCS2D02G517600.1	GT1-motif	GGTTAAT	1813	7	+	light responsive element	Light
TraesCS2D02G517600.1	I-box	TGATAATGT	576	9	+	part of a light responsive element	Light
TraesCS2D02G517600.1	I-box	TGATAATGT	613	9	+	part of a light responsive element	Light
TraesCS2D02G517600.1	Sp1	GGGCGG	286	6	+	light responsive element	Light
TraesCS2D02G517600.1	Sp1	GGGCGG	732	6	-	light responsive element	Light
TraesCS2D02G517600.1	Sp1	GGGCGG	837	6	+	light responsive element	Light
TraesCS2D02G517600.1	Sp1	GGGCGG	1228	6	+	light responsive element	Light
TraesCS2D02G517600.1	TCT-motif	TCTTAC	665	6	-	part of a light responsive element	Light
TraesCS2D02G517600.1	TCT-motif	TCTTAC	719	6	+	part of a light responsive element	Light
TraesCS2D02G517600.1	TATA-box	TATA	312	4	+	core promoter element around -30 of transcription start	Transcription
TraesCS2D02G517600.1	TATA-box	TATA	373	4	+	core promoter element around -30 of transcription start	Transcription
TraesCS2D02G517600.1	TATA-box	TATA	1691	4	-	core promoter element around -30 of transcription start	Transcription
TraesCS2D02G517600.1	TATA-box	TATA	1790	4	-	core promoter element around -30 of transcription start	Transcription
TraesCS2D02G517600.1	TATA-box	TATATA	310	6	+	core promoter element around -30 of transcription start	Transcription
TraesCS2D02G517600.1	TATA-box	ATATAA	311	6	+	core promoter element around -30 of transcription start	Transcription
TraesCS2D02G517600.1	TATA-box	ATATAA	372	6	+	core promoter element around -30 of transcription start	Transcription
TraesCS2D02G517600.1	TATA-box	TATACA	1689	6	-	core promoter element around -30 of transcription start	Transcription
TraesCS2D02G517600.1	TATA-box	TACAAAA	592	7	+	core promoter element around -30 of transcription start	Transcription
TraesCS2D02G517600.1	TATA-box	TACATAAA	215	8	-	core promoter element around -30 of transcription start	Transcription
TraesCS2D02G517600.1	TATA-box	TACATAAA	257	8	-	core promoter element around -30 of transcription start	Transcription
TraesCS3A02G122900.1	GC-motif	CCCCCG	601	6	+	enhancer-like element involved in anoxic specific inducibility	Abiotic/biotic stress
TraesCS3A02G122900.1	GC-motif	CCCCCG	1391	6	-	enhancer-like element involved in anoxic specific inducibility	Abiotic/biotic stress
TraesCS3A02G122900.1	LTR	CCGAAA	97	6	-	cis-acting element involved in low-temperature responsiveness	Abiotic/biotic stress
TraesCS3A02G122900.1	LTR	CCGAAA	492	6	-	cis-acting element involved in low-temperature responsiveness	Abiotic/biotic stress
TraesCS3A02G122900.1	LTR	CCGAAA	658	6	-	cis-acting element involved in low-temperature responsiveness	Abiotic/biotic stress
TraesCS3A02G122900.1	CAT-box	GCCACT	86	6	+	cis-acting regulatory element related to meristem expression	Development
TraesCS3A02G122900.1	ABRE	GCCGCGTGGC	881	9	-	cis-acting element involved in the abscisic acid responsiveness	Hormone
TraesCS3A02G122900.1	ABRE	GCCGCGTGGC	1190	9	+	cis-acting element involved in the abscisic acid responsiveness	Hormone
TraesCS3A02G122900.1	CGTCA-motif	CGTCA	11	5	+	cis-acting regulatory element involved in the MeJA-responsiveness	Hormone
TraesCS3A02G122900.1	CGTCA-motif	CGTCA	617	5	+	cis-acting regulatory element involved in the MeJA-responsiveness	Hormone
TraesCS3A02G122900.1	CGTCA-motif	CGTCA	633	5	+	cis-acting regulatory element involved in the MeJA-responsiveness	Hormone
TraesCS3A02G122900.1	GARE-motif	TCTGTTG	1691	7	+	gibberellin-responsive element	Hormone
TraesCS3A02G122900.1	TCA-element	TCAGAAGAGG	1140	9	+	cis-acting element involved in salicylic acid responsiveness	Hormone
TraesCS3A02G122900.1	TCA-element	CCATCTTTTT	140	9	+	cis-acting element involved in salicylic acid responsiveness	Hormone
TraesCS3A02G122900.1	TGACG-motif	TGACG	11	5	-	cis-acting regulatory element involved in the MeJA-responsiveness	Hormone
TraesCS3A02G122900.1	TGACG-motif	TGACG	617	5	-	cis-acting regulatory element involved in the MeJA-responsiveness	Hormone
TraesCS3A02G122900.1	TGACG-motif	TGACG	633	5	-	cis-acting regulatory element involved in the MeJA-responsiveness	Hormone
TraesCS3A02G122900.1	TGA-element	AACGAC	1579	6	-	auxin-responsive element	Hormone
TraesCS3A02G122900.1	TGA-element	AACGAC	1922	6	-	auxin-responsive element	Hormone
TraesCS3A02G122900.1	AE-box	AGAAACAA	1910	8	-	part of a module for light response	Light
TraesCS3A02G122900.1	Box 4	ATTAAT	1592	6	-	part of a conserved DNA module involved in light responsiveness	Light
TraesCS3A02G122900.1	Gap-box	CAAATGAA(A/G)A	313	9	+	part of a light responsive element	Light
TraesCS3A02G122900.1	GATA-motif	AAGGATAAGG	1766	9	+	part of a light responsive element	Light
TraesCS3A02G122900.1	G-box	CACGAC	804	6	+	cis-acting regulatory element involved in light responsiveness	Light
TraesCS3A02G122900.1	GT1-motif	GGTTAA	1974	6	-	light responsive element	Light
TraesCS3A02G122900.1	I-box	AAGATAAGGCT	241	10	-	part of a light responsive element	Light
TraesCS3A02G122900.1	I-box	atGATAAGGTC	1413	10	+	part of a light responsive element	Light
TraesCS3A02G122900.1	Sp1	GGGCGG	29	6	+	light responsive element	Light
TraesCS3A02G122900.1	Sp1	GGGCGG	745	6	-	light responsive element	Light
TraesCS3A02G122900.1	TCT-motif	TCTTAC	1861	6	+	part of a light responsive element	Light
TraesCS3A02G122900.1	TATA-box	ccTATAAAaa	389	9	-	core promoter element around -30 of transcription start	Transcription
TraesCS3A02G122900.1	TATA-box	ccTATAAAaa	448	9	+	core promoter element around -30 of transcription start	Transcription
TraesCS3A02G122900.1	TATA-box	TATA	189	4	+	core promoter element around -30 of transcription start	Transcription
TraesCS3A02G122900.1	TATA-box	TATA	282	4	+	core promoter element around -30 of transcription start	Transcription
TraesCS3A02G122900.1	TATA-box	TATA	290	4	+	core promoter element around -30 of transcription start	Transcription
TraesCS3A02G122900.1	TATA-box	TATA	295	4	+	core promoter element around -30 of transcription start	Transcription
TraesCS3A02G122900.1	TATA-box	TATA	360	4	+	core promoter element around -30 of transcription start	Transcription
TraesCS3A02G122900.1	TATA-box	TATA	393	4	+	core promoter element around -30 of transcription start	Transcription
TraesCS3A02G122900.1	TATA-box	TATA	1083	4	-	core promoter element around -30 of transcription start	Transcription
TraesCS3A02G122900.1	TATA-box	TATA	1457	4	-	core promoter element around -30 of transcription start	Transcription
TraesCS3A02G122900.1	TATA-box	TATA	1504	4	-	core promoter element around -30 of transcription start	Transcription
TraesCS3A02G122900.1	TATA-box	TATA	1726	4	-	core promoter element around -30 of transcription start	Transcription
TraesCS3A02G122900.1	TATA-box	TATA	1755	4	-	core promoter element around -30 of transcription start	Transcription
TraesCS3A02G122900.1	TATA-box	TATA	1786	4	-	core promoter element around -30 of transcription start	Transcription
TraesCS3A02G122900.1	TATA-box	TATA	1870	4	-	core promoter element around -30 of transcription start	Transcription
TraesCS3A02G122900.1	TATA-box	TATAA	294	5	-	core promoter element around -30 of transcription start	Transcription
TraesCS3A02G122900.1	TATA-box	TATAA	392	5	-	core promoter element around -30 of transcription start	Transcription
TraesCS3A02G122900.1	TATA-box	TATAA	1082	5	-	core promoter element around -30 of transcription start	Transcription
TraesCS3A02G122900.1	TATA-box	TATAA	1725	5	-	core promoter element around -30 of transcription start	Transcription
TraesCS3A02G122900.1	TATA-box	TATAA	1754	5	-	core promoter element around -30 of transcription start	Transcription
TraesCS3A02G122900.1	TATA-box	TATAA	1785	5	-	core promoter element around -30 of transcription start	Transcription
TraesCS3A02G122900.1	TATA-box	ATATAT	289	6	+	core promoter element around -30 of transcription start	Transcription
TraesCS3A02G122900.1	TATA-box	ATATAT	1456	6	-	core promoter element around -30 of transcription start	Transcription
TraesCS3A02G122900.1	TATA-box	ATATAT	1869	6	-	core promoter element around -30 of transcription start	Transcription
TraesCS3A02G122900.1	TATA-box	ATTATA	293	6	+	core promoter element around -30 of transcription start	Transcription
TraesCS3A02G122900.1	TATA-box	ATTATA	1724	6	+	core promoter element around -30 of transcription start	Transcription
TraesCS3A02G122900.1	TATA-box	ATTATA	1784	6	+	core promoter element around -30 of transcription start	Transcription
TraesCS3A02G122900.1	TATA-box	ATATAA	281	6	+	core promoter element around -30 of transcription start	Transcription
TraesCS3A02G122900.1	TATA-box	TATAAA	391	6	-	core promoter element around -30 of transcription start	Transcription
TraesCS3A02G122900.1	TATA-box	TATAAA	1753	6	-	core promoter element around -30 of transcription start	Transcription
TraesCS3A02G122900.1	TATA-box	TATACA	1502	6	-	core promoter element around -30 of transcription start	Transcription
TraesCS3A02G122900.1	TATA-box	TATAAAA	390	7	-	core promoter element around -30 of transcription start	Transcription
TraesCS3A02G201000.1	ARE	AAACCA	1484	6	+	cis-acting regulatory element essential for the anaerobic induction	Abiotic/biotic stress
TraesCS3A02G201000.1	LTR	CCGAAA	1514	6	+	cis-acting element involved in low-temperature responsiveness	Abiotic/biotic stress
TraesCS3A02G201000.1	MBS	CAACTG	1382	6	+	MYB binding site involved in drought-inducibility	Abiotic/biotic stress
TraesCS3A02G201000.1	MBS	CAACTG	1525	6	+	MYB binding site involved in drought-inducibility	Abiotic/biotic stress
TraesCS3A02G201000.1	TC-rich repeats	GTTTTCTTAC	1962	10	+	cis-acting element involved in defense and stress responsiveness	Abiotic/biotic stress
TraesCS3A02G201000.1	WUN-motif	AAATTACT	1274	8	-		Abiotic/biotic stress
TraesCS3A02G201000.1	WUN-motif	AAATTACTA	1273	9	-		Abiotic/biotic stress
TraesCS3A02G201000.1	CAT-box	GCCACT	563	6	-	cis-acting regulatory element related to meristem expression	Development
TraesCS3A02G201000.1	CAT-box	GCCACT	885	6	+	cis-acting regulatory element related to meristem expression	Development
TraesCS3A02G201000.1	ABRE	ACGTG	1118	5	-	cis-acting element involved in the abscisic acid responsiveness	Hormone
TraesCS3A02G201000.1	ABRE	ACGTG	1142	5	+	cis-acting element involved in the abscisic acid responsiveness	Hormone
TraesCS3A02G201000.1	ABRE	ACGTG	1298	5	+	cis-acting element involved in the abscisic acid responsiveness	Hormone
TraesCS3A02G201000.1	ABRE	ACGTG	1329	5	-	cis-acting element involved in the abscisic acid responsiveness	Hormone
TraesCS3A02G201000.1	ABRE	ACGTG	1946	5	-	cis-acting element involved in the abscisic acid responsiveness	Hormone
TraesCS3A02G201000.1	ABRE	CACGTG	1297	6	-	cis-acting element involved in the abscisic acid responsiveness	Hormone
TraesCS3A02G201000.1	ABRE	GACACGTACGT	1327	10	+	cis-acting element involved in the abscisic acid responsiveness	Hormone
TraesCS3A02G201000.1	ACA-motif	AATTACAGCCATT	563	12	-	part of gapA in (gapA-CMA1) involved with light responsiveness	Light
TraesCS3A02G201000.1	ACE	CTAACGTATT	1979	9	-	cis-acting element involved in light responsiveness	Light
TraesCS3A02G201000.1	Box 4	ATTAAT	716	6	+	part of a conserved DNA module involved in light responsiveness	Light
TraesCS3A02G201000.1	GATA-motif	AAGATAAGATT	586	10	+	part of a light responsive element	Light
TraesCS3A02G201000.1	G-box	CACGTG	1297	6	-	cis-acting regulatory element involved in light responsiveness	Light
TraesCS3A02G201000.1	G-box	TACGTG	1141	6	+	cis-acting regulatory element involved in light responsiveness	Light
TraesCS3A02G201000.1	G-box	TACGTG	1329	6	-	cis-acting regulatory element involved in light responsiveness	Light
TraesCS3A02G201000.1	G-box	ACACGTGT	1296	8	-	cis-acting regulatory element involved in light responsiveness	Light
TraesCS3A02G201000.1	G-Box	CACGTG	1297	6	-	cis-acting regulatory element involved in light responsiveness	Light
TraesCS3A02G201000.1	G-Box	CACGTT	1118	6	+	cis-acting regulatory element involved in light responsiveness	Light
TraesCS3A02G201000.1	G-Box	CACGTT	1946	6	+	cis-acting regulatory element involved in light responsiveness	Light
TraesCS3A02G201000.1	GT1-motif	GGTTAA	407	6	-	light responsive element	Light
TraesCS3A02G201000.1	GT1-motif	GGTTAA	1366	6	-	light responsive element	Light
TraesCS3A02G201000.1	GT1-motif	GGTTAAT	737	7	+	light responsive element	Light
TraesCS3A02G201000.1	GT1-motif	GGTTAAT	1365	7	-	light responsive element	Light
TraesCS3A02G201000.1	GT1-motif	GGTTAAT	1737	7	+	light responsive element	Light
TraesCS3A02G201000.1	MRE	AACCTAA	401	7	-	MYB binding site involved in light responsiveness	Light
TraesCS3A02G201000.1	MRE	AACCTAA	1185	7	+	MYB binding site involved in light responsiveness	Light
TraesCS3A02G201000.1	TCT-motif	TCTTAC	802	6	-	part of a light responsive element	Light
TraesCS3A02G201000.1	TCT-motif	TCTTAC	1404	6	+	part of a light responsive element	Light
TraesCS3A02G201000.1	TCT-motif	TCTTAC	1966	6	+	part of a light responsive element	Light
TraesCS3A02G201000.1	TATA-box	TATA	525	4	+	core promoter element around -30 of transcription start	Transcription
TraesCS3A02G201000.1	TATA-box	TATA	1151	4	-	core promoter element around -30 of transcription start	Transcription
TraesCS3A02G201000.1	TATA-box	TATA	1195	4	-	core promoter element around -30 of transcription start	Transcription
TraesCS3A02G201000.1	TATA-box	TATA	1239	4	-	core promoter element around -30 of transcription start	Transcription
TraesCS3A02G201000.1	TATA-box	TATA	1430	4	-	core promoter element around -30 of transcription start	Transcription
TraesCS3A02G201000.1	TATA-box	TATA	1457	4	-	core promoter element around -30 of transcription start	Transcription
TraesCS3A02G201000.1	TATA-box	TATA	1824	4	-	core promoter element around -30 of transcription start	Transcription
TraesCS3A02G201000.1	TATA-box	TATA	1851	4	-	core promoter element around -30 of transcription start	Transcription
TraesCS3A02G201000.1	TATA-box	TATAA	524	5	-	core promoter element around -30 of transcription start	Transcription
TraesCS3A02G201000.1	TATA-box	TATAA	1850	5	-	core promoter element around -30 of transcription start	Transcription
TraesCS3A02G201000.1	TATA-box	TATATA	1147	6	-	core promoter element around -30 of transcription start	Transcription
TraesCS3A02G201000.1	TATA-box	TATATA	1149	6	-	core promoter element around -30 of transcription start	Transcription
TraesCS3A02G201000.1	TATA-box	TATATA	1822	6	-	core promoter element around -30 of transcription start	Transcription
TraesCS3A02G201000.1	TATA-box	ATATAT	1148	6	-	core promoter element around -30 of transcription start	Transcription
TraesCS3A02G201000.1	TATA-box	ATATAT	1821	6	-	core promoter element around -30 of transcription start	Transcription
TraesCS3A02G201000.1	TATA-box	ATATAT	1823	6	-	core promoter element around -30 of transcription start	Transcription
TraesCS3A02G201000.1	TATA-box	ATTATA	523	6	+	core promoter element around -30 of transcription start	Transcription
TraesCS3A02G201000.1	TATA-box	TATAAA	1849	6	-	core promoter element around -30 of transcription start	Transcription
TraesCS3A02G201000.1	TATA-box	TATACA	1145	6	-	core promoter element around -30 of transcription start	Transcription
TraesCS3A02G201000.1	TATA-box	TATAAAA	1848	7	-	core promoter element around -30 of transcription start	Transcription
TraesCS3A02G295900.1	ARE	AAACCA	448	6	-	cis-acting regulatory element essential for the anaerobic induction	Abiotic/biotic stress
TraesCS3A02G295900.1	ARE	AAACCA	1433	6	+	cis-acting regulatory element essential for the anaerobic induction	Abiotic/biotic stress
TraesCS3A02G295900.1	ARE	AAACCA	1503	6	+	cis-acting regulatory element essential for the anaerobic induction	Abiotic/biotic stress
TraesCS3A02G295900.1	ARE	AAACCA	1607	6	+	cis-acting regulatory element essential for the anaerobic induction	Abiotic/biotic stress
TraesCS3A02G295900.1	LTR	CCGAAA	687	6	+	cis-acting element involved in low-temperature responsiveness	Abiotic/biotic stress
TraesCS3A02G295900.1	LTR	CCGAAA	1917	6	+	cis-acting element involved in low-temperature responsiveness	Abiotic/biotic stress
TraesCS3A02G295900.1	GCN4_motif	TGAGTCA	1545	7	+	cis-regulatory element involved in endosperm expression	Development
TraesCS3A02G295900.1	ABRE	ACGTG	650	5	-	cis-acting element involved in the abscisic acid responsiveness	Hormone
TraesCS3A02G295900.1	ABRE	ACGTG	949	5	+	cis-acting element involved in the abscisic acid responsiveness	Hormone
TraesCS3A02G295900.1	ABRE	ACGTG	1291	5	-	cis-acting element involved in the abscisic acid responsiveness	Hormone
TraesCS3A02G295900.1	ABRE	ACGTG	1565	5	+	cis-acting element involved in the abscisic acid responsiveness	Hormone
TraesCS3A02G295900.1	ABRE	ACGTG	1625	5	+	cis-acting element involved in the abscisic acid responsiveness	Hormone
TraesCS3A02G295900.1	ABRE	CACGTG	948	6	+	cis-acting element involved in the abscisic acid responsiveness	Hormone
TraesCS3A02G295900.1	ABRE	TACGTGTC	1624	8	+	cis-acting element involved in the abscisic acid responsiveness	Hormone
TraesCS3A02G295900.1	CGTCA-motif	CGTCA	704	5	-	cis-acting regulatory element involved in the MeJA-responsiveness	Hormone
TraesCS3A02G295900.1	CGTCA-motif	CGTCA	849	5	-	cis-acting regulatory element involved in the MeJA-responsiveness	Hormone
TraesCS3A02G295900.1	GARE-motif	TCTGTTG	88	7	-	gibberellin-responsive element	Hormone
TraesCS3A02G295900.1	TGACG-motif	TGACG	704	5	+	cis-acting regulatory element involved in the MeJA-responsiveness	Hormone
TraesCS3A02G295900.1	TGACG-motif	TGACG	849	5	+	cis-acting regulatory element involved in the MeJA-responsiveness	Hormone
TraesCS3A02G295900.1	ACE	GACACGTATG	1622	9	-	cis-acting element involved in light responsiveness	Light
TraesCS3A02G295900.1	Box 4	ATTAAT	1154	6	-	part of a conserved DNA module involved in light responsiveness	Light
TraesCS3A02G295900.1	GATA-motif	GATAGGG	188	7	-	part of a light responsive element	Light
TraesCS3A02G295900.1	G-box	CACGTG	948	6	+	cis-acting regulatory element involved in light responsiveness	Light
TraesCS3A02G295900.1	G-box	GCCACGTGGA	946	9	-	cis-acting regulatory element involved in light responsiveness	Light
TraesCS3A02G295900.1	G-box	TACGTG	1291	6	-	cis-acting regulatory element involved in light responsiveness	Light
TraesCS3A02G295900.1	G-box	TACGTG	1564	6	+	cis-acting regulatory element involved in light responsiveness	Light
TraesCS3A02G295900.1	G-box	TACGTG	1624	6	+	cis-acting regulatory element involved in light responsiveness	Light
TraesCS3A02G295900.1	G-Box	CACGTG	948	6	+	cis-acting regulatory element involved in light responsiveness	Light
TraesCS3A02G295900.1	G-box	CACGTC	650	6	+	cis-acting regulatory element involved in light responsiveness	Light
TraesCS3A02G295900.1	GT1-motif	GGTTAA	565	6	-	light responsive element	Light
TraesCS3A02G295900.1	GT1-motif	GGTTAA	612	6	+	light responsive element	Light
TraesCS3A02G295900.1	GT1-motif	GGTTAA	1735	6	-	light responsive element	Light
TraesCS3A02G295900.1	Sp1	GGGCGG	854	6	-	light responsive element	Light
TraesCS3A02G295900.1	TCT-motif	TCTTAC	208	6	+	part of a light responsive element	Light
TraesCS3A02G295900.1	TCT-motif	TCTTAC	360	6	+	part of a light responsive element	Light
TraesCS3A02G295900.1	TATA-box	ccTATAAAaa	1600	9	+	core promoter element around -30 of transcription start	Transcription
TraesCS3A02G295900.1	TATA-box	TATA	155	4	+	core promoter element around -30 of transcription start	Transcription
TraesCS3A02G295900.1	TATA-box	TATA	166	4	+	core promoter element around -30 of transcription start	Transcription
TraesCS3A02G295900.1	TATA-box	TATA	234	4	+	core promoter element around -30 of transcription start	Transcription
TraesCS3A02G295900.1	TATA-box	TATA	292	4	+	core promoter element around -30 of transcription start	Transcription
TraesCS3A02G295900.1	TATA-box	TATA	487	4	+	core promoter element around -30 of transcription start	Transcription
TraesCS3A02G295900.1	TATA-box	TATA	635	4	+	core promoter element around -30 of transcription start	Transcription
TraesCS3A02G295900.1	TATA-box	TATA	1051	4	-	core promoter element around -30 of transcription start	Transcription
TraesCS3A02G295900.1	TATA-box	TATA	1388	4	-	core promoter element around -30 of transcription start	Transcription
TraesCS3A02G295900.1	TATA-box	TATA	1404	4	-	core promoter element around -30 of transcription start	Transcription
TraesCS3A02G295900.1	TATA-box	TATA	1487	4	-	core promoter element around -30 of transcription start	Transcription
TraesCS3A02G295900.1	TATA-box	TATA	1494	4	-	core promoter element around -30 of transcription start	Transcription
TraesCS3A02G295900.1	TATA-box	TATA	1802	4	-	core promoter element around -30 of transcription start	Transcription
TraesCS3A02G295900.1	TATA-box	TATA	1811	4	-	core promoter element around -30 of transcription start	Transcription
TraesCS3A02G295900.1	TATA-box	TATA	1822	4	-	core promoter element around -30 of transcription start	Transcription
TraesCS3A02G295900.1	TATA-box	TATAA	154	5	-	core promoter element around -30 of transcription start	Transcription
TraesCS3A02G295900.1	TATA-box	TATAA	486	5	-	core promoter element around -30 of transcription start	Transcription
TraesCS3A02G295900.1	TATA-box	TATAA	634	5	-	core promoter element around -30 of transcription start	Transcription
TraesCS3A02G295900.1	TATA-box	TATAA	1387	5	-	core promoter element around -30 of transcription start	Transcription
TraesCS3A02G295900.1	TATA-box	TATAA	1403	5	-	core promoter element around -30 of transcription start	Transcription
TraesCS3A02G295900.1	TATA-box	TATAA	1801	5	-	core promoter element around -30 of transcription start	Transcription
TraesCS3A02G295900.1	TATA-box	TATATA	232	6	+	core promoter element around -30 of transcription start	Transcription
TraesCS3A02G295900.1	TATA-box	TATATA	290	6	+	core promoter element around -30 of transcription start	Transcription
TraesCS3A02G295900.1	TATA-box	TATATA	1807	6	-	core promoter element around -30 of transcription start	Transcription
TraesCS3A02G295900.1	TATA-box	TATATA	1809	6	-	core promoter element around -30 of transcription start	Transcription
TraesCS3A02G295900.1	TATA-box	TATATA	1820	6	-	core promoter element around -30 of transcription start	Transcription
TraesCS3A02G295900.1	TATA-box	TATATAA	1806	7	-	core promoter element around -30 of transcription start	Transcription
TraesCS3A02G295900.1	TATA-box	ATATAT	1050	6	-	core promoter element around -30 of transcription start	Transcription
TraesCS3A02G295900.1	TATA-box	ATATAT	1493	6	-	core promoter element around -30 of transcription start	Transcription
TraesCS3A02G295900.1	TATA-box	ATATAT	1808	6	-	core promoter element around -30 of transcription start	Transcription
TraesCS3A02G295900.1	TATA-box	ATATAT	1819	6	-	core promoter element around -30 of transcription start	Transcription
TraesCS3A02G295900.1	TATA-box	ATATAT	1821	6	-	core promoter element around -30 of transcription start	Transcription
TraesCS3A02G295900.1	TATA-box	ATTATA	1386	6	+	core promoter element around -30 of transcription start	Transcription
TraesCS3A02G295900.1	TATA-box	ATTATA	1805	6	+	core promoter element around -30 of transcription start	Transcription
TraesCS3A02G295900.1	TATA-box	ATATAA	165	6	+	core promoter element around -30 of transcription start	Transcription
TraesCS3A02G295900.1	TATA-box	ATATAA	233	6	+	core promoter element around -30 of transcription start	Transcription
TraesCS3A02G295900.1	TATA-box	ATATAA	291	6	+	core promoter element around -30 of transcription start	Transcription
TraesCS3A02G295900.1	TATA-box	TATAAA	153	6	-	core promoter element around -30 of transcription start	Transcription
TraesCS3A02G295900.1	TATA-box	TATAAA	1402	6	-	core promoter element around -30 of transcription start	Transcription
TraesCS3A02G295900.1	TATA-box	TATAAA	1800	6	-	core promoter element around -30 of transcription start	Transcription
TraesCS3A02G295900.1	TATA-box	TATACA	1485	6	-	core promoter element around -30 of transcription start	Transcription
TraesCS3A02G295900.1	TATA-box	TACAAAA	1214	7	-	core promoter element around -30 of transcription start	Transcription
TraesCS3A02G295900.1	TATA-box	TATAAAA	1401	7	-	core promoter element around -30 of transcription start	Transcription
TraesCS3B02G142100.2	GC-motif	CCCCCG	843	6	+	enhancer-like element involved in anoxic specific inducibility	Abiotic/biotic stress
TraesCS3B02G142100.2	GC-motif	CCCCCG	1184	6	+	enhancer-like element involved in anoxic specific inducibility	Abiotic/biotic stress
TraesCS3B02G142100.2	LTR	CCGAAA	439	6	+	cis-acting element involved in low-temperature responsiveness	Abiotic/biotic stress
TraesCS3B02G142100.2	CAT-box	GCCACT	155	6	-	cis-acting regulatory element related to meristem expression	Development
TraesCS3B02G142100.2	CAT-box	GCCACT	596	6	+	cis-acting regulatory element related to meristem expression	Development
TraesCS3B02G142100.2	CAT-box	GCCACT	1087	6	+	cis-acting regulatory element related to meristem expression	Development
TraesCS3B02G142100.2	CAT-box	GCCACT	1124	6	+	cis-acting regulatory element related to meristem expression	Development
TraesCS3B02G142100.2	CAT-box	GCCACT	1163	6	-	cis-acting regulatory element related to meristem expression	Development
TraesCS3B02G142100.2	O2-site	GATGACATGG	729	9	+	cis-acting regulatory element involved in zein metabolism regulation	Development
TraesCS3B02G142100.2	O2-site	GATGACATGG	759	9	+	cis-acting regulatory element involved in zein metabolism regulation	Development
TraesCS3B02G142100.2	O2-site	GATGATGTGG	1470	9	+	cis-acting regulatory element involved in zein metabolism regulation	Development
TraesCS3B02G142100.2	ABRE	GACACGTGGC	791	9	+	cis-acting element involved in the abscisic acid responsiveness	Hormone
TraesCS3B02G142100.2	AuxRR-core	GGTCCAT	956	7	+	cis-acting regulatory element involved in auxin responsiveness	Hormone
TraesCS3B02G142100.2	CGTCA-motif	CGTCA	1385	5	-	cis-acting regulatory element involved in the MeJA-responsiveness	Hormone
TraesCS3B02G142100.2	CGTCA-motif	CGTCA	1644	5	-	cis-acting regulatory element involved in the MeJA-responsiveness	Hormone
TraesCS3B02G142100.2	CGTCA-motif	CGTCA	1660	5	+	cis-acting regulatory element involved in the MeJA-responsiveness	Hormone
TraesCS3B02G142100.2	TGACG-motif	TGACG	1385	5	+	cis-acting regulatory element involved in the MeJA-responsiveness	Hormone
TraesCS3B02G142100.2	TGACG-motif	TGACG	1644	5	+	cis-acting regulatory element involved in the MeJA-responsiveness	Hormone
TraesCS3B02G142100.2	TGACG-motif	TGACG	1660	5	-	cis-acting regulatory element involved in the MeJA-responsiveness	Hormone
TraesCS3B02G142100.2	TGA-element	AACGAC	1497	6	-	auxin-responsive element	Hormone
TraesCS3B02G142100.2	TGA-element	AACGAC	1959	6	-	auxin-responsive element	Hormone
TraesCS3B02G142100.2	AE-box	AGAAACAA	1947	8	-	part of a module for light response	Light
TraesCS3B02G142100.2	chs-CMA2a	TCACTTGA	1781	8	-	part of a light responsive element	Light
TraesCS3B02G142100.2	chs-Unit 1 m1	ACCTAACCCGC	161	10	-	part of a light responsive element	Light
TraesCS3B02G142100.2	GATA-motif	GATAGGA	273	7	+	part of a light responsive element	Light
TraesCS3B02G142100.2	GATA-motif	GATAGGG	968	7	-	part of a light responsive element	Light
TraesCS3B02G142100.2	GATA-motif	GATAGGG	1257	7	+	part of a light responsive element	Light
TraesCS3B02G142100.2	GATA-motif	AAGGATAAGG	1284	9	-	part of a light responsive element	Light
TraesCS3B02G142100.2	Sp1	GGGCGG	900	6	-	light responsive element	Light
TraesCS3B02G142100.2	TCT-motif	TCTTAC	1910	6	+	part of a light responsive element	Light
TraesCS3B02G142100.2	TATA-box	TATA	265	4	+	core promoter element around -30 of transcription start	Transcription
TraesCS3B02G142100.2	TATA-box	TATA	546	4	+	core promoter element around -30 of transcription start	Transcription
TraesCS3B02G142100.2	TATA-box	TATA	602	4	+	core promoter element around -30 of transcription start	Transcription
TraesCS3B02G142100.2	TATA-box	TATA	1296	4	-	core promoter element around -30 of transcription start	Transcription
TraesCS3B02G142100.2	TATA-box	TATA	1329	4	-	core promoter element around -30 of transcription start	Transcription
TraesCS3B02G142100.2	TATA-box	TATA	1694	4	-	core promoter element around -30 of transcription start	Transcription
TraesCS3B02G142100.2	TATA-box	TATA	1715	4	-	core promoter element around -30 of transcription start	Transcription
TraesCS3B02G142100.2	TATA-box	TATA	1862	4	-	core promoter element around -30 of transcription start	Transcription
TraesCS3B02G142100.2	TATA-box	TATA	1985	4	-	core promoter element around -30 of transcription start	Transcription
TraesCS3B02G142100.2	TATA-box	TATAA	601	5	-	core promoter element around -30 of transcription start	Transcription
TraesCS3B02G142100.2	TATA-box	TATAA	1714	5	-	core promoter element around -30 of transcription start	Transcription
TraesCS3B02G142100.2	TATA-box	ATTATA	1713	6	+	core promoter element around -30 of transcription start	Transcription
TraesCS3B02G142100.2	TATA-box	TATACA	1983	6	-	core promoter element around -30 of transcription start	Transcription
TraesCS3B02G142100.2	TATA-box	tcTATAAATAgg	263	11	+	core promoter element around -30 of transcription start	Transcription
TraesCS3B02G142100.2	TATA-box	TACAAAA	1749	7	+	core promoter element around -30 of transcription start	Transcription
TraesCS3B02G226300.4	ARE	AAACCA	382	6	-	cis-acting regulatory element essential for the anaerobic induction	Abiotic/biotic stress
TraesCS3B02G226300.4	ARE	AAACCA	626	6	+	cis-acting regulatory element essential for the anaerobic induction	Abiotic/biotic stress
TraesCS3B02G226300.4	ARE	AAACCA	1090	6	-	cis-acting regulatory element essential for the anaerobic induction	Abiotic/biotic stress
TraesCS3B02G226300.4	GC-motif	CCCCCG	1382	6	+	enhancer-like element involved in anoxic specific inducibility	Abiotic/biotic stress
TraesCS3B02G226300.4	LTR	CCGAAA	442	6	-	cis-acting element involved in low-temperature responsiveness	Abiotic/biotic stress
TraesCS3B02G226300.4	MBS	CAACTG	1209	6	-	MYB binding site involved in drought-inducibility	Abiotic/biotic stress
TraesCS3B02G226300.4	MBS	CAACTG	1395	6	-	MYB binding site involved in drought-inducibility	Abiotic/biotic stress
TraesCS3B02G226300.4	O2-site	GATGACATGG	292	9	-	cis-acting regulatory element involved in zein metabolism regulation	Development
TraesCS3B02G226300.4	O2-site	GTTGACGTGA	877	9	+	cis-acting regulatory element involved in zein metabolism regulation	Development
TraesCS3B02G226300.4	ABRE	AACCCGG	7	7	+	cis-acting element involved in the abscisic acid responsiveness	Hormone
TraesCS3B02G226300.4	ABRE	ACGTG	881	5	+	cis-acting element involved in the abscisic acid responsiveness	Hormone
TraesCS3B02G226300.4	ABRE	ACGTG	1316	5	-	cis-acting element involved in the abscisic acid responsiveness	Hormone
TraesCS3B02G226300.4	ABRE	GACACGTGGC	1342	9	+	cis-acting element involved in the abscisic acid responsiveness	Hormone
TraesCS3B02G226300.4	AuxRR-core	GGTCCAT	861	7	-	cis-acting regulatory element involved in auxin responsiveness	Hormone
TraesCS3B02G226300.4	CGTCA-motif	CGTCA	326	5	-	cis-acting regulatory element involved in the MeJA-responsiveness	Hormone
TraesCS3B02G226300.4	CGTCA-motif	CGTCA	550	5	+	cis-acting regulatory element involved in the MeJA-responsiveness	Hormone
TraesCS3B02G226300.4	CGTCA-motif	CGTCA	879	5	-	cis-acting regulatory element involved in the MeJA-responsiveness	Hormone
TraesCS3B02G226300.4	TGACG-motif	TGACG	326	5	+	cis-acting regulatory element involved in the MeJA-responsiveness	Hormone
TraesCS3B02G226300.4	TGACG-motif	TGACG	550	5	-	cis-acting regulatory element involved in the MeJA-responsiveness	Hormone
TraesCS3B02G226300.4	TGACG-motif	TGACG	879	5	+	cis-acting regulatory element involved in the MeJA-responsiveness	Hormone
TraesCS3B02G226300.4	TGA-element	AACGAC	762	6	+	auxin-responsive element	Hormone
TraesCS3B02G226300.4	ATCT-motif	AATCTAATCC	554	10	+	part of a conserved DNA module involved in light responsiveness	Light
TraesCS3B02G226300.4	Box 4	ATTAAT	987	6	+	part of a conserved DNA module involved in light responsiveness	Light
TraesCS3B02G226300.4	GATA-motif	GATAGGA	912	7	+	part of a light responsive element	Light
TraesCS3B02G226300.4	G-Box	CACGTT	1316	6	+	cis-acting regulatory element involved in light responsiveness	Light
TraesCS3B02G226300.4	G-box	CACGTC	880	6	-	cis-acting regulatory element involved in light responsiveness	Light
TraesCS3B02G226300.4	TATA-box	TATA	122	4	+	core promoter element around -30 of transcription start	Transcription
TraesCS3B02G226300.4	TATA-box	TATA	360	4	+	core promoter element around -30 of transcription start	Transcription
TraesCS3B02G226300.4	TATA-box	TATA	476	4	+	core promoter element around -30 of transcription start	Transcription
TraesCS3B02G226300.4	TATA-box	TATAA	121	5	-	core promoter element around -30 of transcription start	Transcription
TraesCS3B02G226300.4	TATA-box	TATATA	358	6	+	core promoter element around -30 of transcription start	Transcription
TraesCS3B02G226300.4	TATA-box	ATATAT	357	6	+	core promoter element around -30 of transcription start	Transcription
TraesCS3B02G226300.4	TATA-box	ATATAA	359	6	+	core promoter element around -30 of transcription start	Transcription
TraesCS3B02G226300.4	TATA-box	TATAAA	120	6	-	core promoter element around -30 of transcription start	Transcription
TraesCS3B02G341000.10	ARE	AAACCA	1034	6	-	cis-acting regulatory element essential for the anaerobic induction	Abiotic/biotic stress
TraesCS3B02G341000.10	GC-motif	CCCCCG	1748	6	-	enhancer-like element involved in anoxic specific inducibility	Abiotic/biotic stress
TraesCS3B02G341000.10	GC-motif	CCCCCG	1839	6	-	enhancer-like element involved in anoxic specific inducibility	Abiotic/biotic stress
TraesCS3B02G341000.10	GC-motif	CCCCCG	1953	6	+	enhancer-like element involved in anoxic specific inducibility	Abiotic/biotic stress
TraesCS3B02G341000.10	LTR	CCGAAA	1481	6	-	cis-acting element involved in low-temperature responsiveness	Abiotic/biotic stress
TraesCS3B02G341000.10	MBS	CAACTG	894	6	-	MYB binding site involved in drought-inducibility	Abiotic/biotic stress
TraesCS3B02G341000.10	MBS	CAACTG	1302	6	+	MYB binding site involved in drought-inducibility	Abiotic/biotic stress
TraesCS3B02G341000.10	CAT-box	GCCACT	338	6	-	cis-acting regulatory element related to meristem expression	Development
TraesCS3B02G341000.10	CAT-box	GCCACT	1905	6	-	cis-acting regulatory element related to meristem expression	Development
TraesCS3B02G341000.10	CAT-box	GCCACT	1935	6	-	cis-acting regulatory element related to meristem expression	Development
TraesCS3B02G341000.10	O2-site	GATGA(C/T)(A/G)TG(A/G)	618	8	+	cis-acting regulatory element involved in zein metabolism regulation	Development
TraesCS3B02G341000.10	GARE-motif	TCTGTTG	540	7	+	gibberellin-responsive element	Hormone
TraesCS3B02G341000.10	GARE-motif	TCTGTTG	1512	7	+	gibberellin-responsive element	Hormone
TraesCS3B02G341000.10	P-box	CCTTTTG	883	7	+	gibberellin-responsive element	Hormone
TraesCS3B02G341000.10	TATC-box	TATCCCA	111	7	-	cis-acting element involved in gibberellin-responsiveness	Hormone
TraesCS3B02G341000.10	ATC-motif	AGTAATCT	941	8	+	part of a conserved DNA module involved in light responsiveness	Light
TraesCS3B02G341000.10	Box 4	ATTAAT	1126	6	-	part of a conserved DNA module involved in light responsiveness	Light
TraesCS3B02G341000.10	GT1-motif	GGTTAA	221	6	+	light responsive element	Light
TraesCS3B02G341000.10	TCT-motif	TCTTAC	1779	6	-	part of a light responsive element	Light
TraesCS3B02G341000.10	TCT-motif	TCTTAC	1870	6	-	part of a light responsive element	Light
TraesCS3B02G341000.10	TATA-box	TATA	56	4	+	core promoter element around -30 of transcription start	Transcription
TraesCS3B02G341000.10	TATA-box	TATA	245	4	+	core promoter element around -30 of transcription start	Transcription
TraesCS3B02G341000.10	TATA-box	TATA	305	4	+	core promoter element around -30 of transcription start	Transcription
TraesCS3B02G341000.10	TATA-box	TATA	408	4	+	core promoter element around -30 of transcription start	Transcription
TraesCS3B02G341000.10	TATA-box	TATA	700	4	+	core promoter element around -30 of transcription start	Transcription
TraesCS3B02G341000.10	TATA-box	TATA	1051	4	-	core promoter element around -30 of transcription start	Transcription
TraesCS3B02G341000.10	TATA-box	TATA	1172	4	-	core promoter element around -30 of transcription start	Transcription
TraesCS3B02G341000.10	TATA-box	TATA	1702	4	-	core promoter element around -30 of transcription start	Transcription
TraesCS3B02G341000.10	TATA-box	TATA	1713	4	-	core promoter element around -30 of transcription start	Transcription
TraesCS3B02G341000.10	TATA-box	TATA	1804	4	-	core promoter element around -30 of transcription start	Transcription
TraesCS3B02G341000.10	TATA-box	TATAA	1050	5	-	core promoter element around -30 of transcription start	Transcription
TraesCS3B02G341000.10	TATA-box	TATATA	406	6	+	core promoter element around -30 of transcription start	Transcription
TraesCS3B02G341000.10	TATA-box	TATATA	698	6	+	core promoter element around -30 of transcription start	Transcription
TraesCS3B02G341000.10	TATA-box	TATATA	1170	6	-	core promoter element around -30 of transcription start	Transcription
TraesCS3B02G341000.10	TATA-box	TATATA	1700	6	-	core promoter element around -30 of transcription start	Transcription
TraesCS3B02G341000.10	TATA-box	TATATAA	405	7	-	core promoter element around -30 of transcription start	Transcription
TraesCS3B02G341000.10	TATA-box	TATATAA	1169	7	-	core promoter element around -30 of transcription start	Transcription
TraesCS3B02G341000.10	TATA-box	taTATAAAtc	402	9	-	core promoter element around -30 of transcription start	Transcription
TraesCS3B02G341000.10	TATA-box	taTATAAAtc	558	9	+	core promoter element around -30 of transcription start	Transcription
TraesCS3B02G341000.10	TATA-box	TATAAAT	403	7	-	core promoter element around -30 of transcription start	Transcription
TraesCS3B02G341000.10	TATA-box	TATAAAT	1048	7	-	core promoter element around -30 of transcription start	Transcription
TraesCS3B02G341000.10	TATA-box	ATATAT	407	6	+	core promoter element around -30 of transcription start	Transcription
TraesCS3B02G341000.10	TATA-box	ATATAT	699	6	+	core promoter element around -30 of transcription start	Transcription
TraesCS3B02G341000.10	TATA-box	ATATAT	1171	6	-	core promoter element around -30 of transcription start	Transcription
TraesCS3B02G341000.10	TATA-box	ATATAT	1701	6	-	core promoter element around -30 of transcription start	Transcription
TraesCS3B02G341000.10	TATA-box	ATATAA	244	6	+	core promoter element around -30 of transcription start	Transcription
TraesCS3B02G341000.10	TATA-box	ATATAA	304	6	+	core promoter element around -30 of transcription start	Transcription
TraesCS3B02G341000.10	TATA-box	TATAAA	404	6	-	core promoter element around -30 of transcription start	Transcription
TraesCS3B02G341000.10	TATA-box	TATAAA	1049	6	-	core promoter element around -30 of transcription start	Transcription
TraesCS3B02G341000.10	TATA-box	TATAAGAA	1166	8	-	core promoter element around -30 of transcription start	Transcription
TraesCS3D02G124600.3	ARE	AAACCA	135	6	-	cis-acting regulatory element essential for the anaerobic induction	Abiotic/biotic stress
TraesCS3D02G124600.3	ARE	AAACCA	987	6	+	cis-acting regulatory element essential for the anaerobic induction	Abiotic/biotic stress
TraesCS3D02G124600.3	ARE	AAACCA	1963	6	-	cis-acting regulatory element essential for the anaerobic induction	Abiotic/biotic stress
TraesCS3D02G124600.3	GC-motif	CCCCCG	1927	6	+	enhancer-like element involved in anoxic specific inducibility	Abiotic/biotic stress
TraesCS3D02G124600.3	LTR	CCGAAA	1021	6	+	cis-acting element involved in low-temperature responsiveness	Abiotic/biotic stress
TraesCS3D02G124600.3	MBS	CAACTG	131	6	-	MYB binding site involved in drought-inducibility	Abiotic/biotic stress
TraesCS3D02G124600.3	MBS	CAACTG	740	6	-	MYB binding site involved in drought-inducibility	Abiotic/biotic stress
TraesCS3D02G124600.3	MBS	CAACTG	1721	6	-	MYB binding site involved in drought-inducibility	Abiotic/biotic stress
TraesCS3D02G124600.3	CAT-box	GCCACT	1084	6	-	cis-acting regulatory element related to meristem expression	Development
TraesCS3D02G124600.3	O2-site	GATGATGTGG	904	9	-	cis-acting regulatory element involved in zein metabolism regulation	Development
TraesCS3D02G124600.3	O2-site	GATGATGTGG	910	9	+	cis-acting regulatory element involved in zein metabolism regulation	Development
TraesCS3D02G124600.3	ABRE	ACGTG	1695	5	+	cis-acting element involved in the abscisic acid responsiveness	Hormone
TraesCS3D02G124600.3	CGTCA-motif	CGTCA	1948	5	+	cis-acting regulatory element involved in the MeJA-responsiveness	Hormone
TraesCS3D02G124600.3	TCA-element	CCATCTTTTT	349	9	+	cis-acting element involved in salicylic acid responsiveness	Hormone
TraesCS3D02G124600.3	TGACG-motif	TGACG	1948	5	-	cis-acting regulatory element involved in the MeJA-responsiveness	Hormone
TraesCS3D02G124600.3	TGA-element	AACGAC	258	6	-	auxin-responsive element	Hormone
TraesCS3D02G124600.3	G-box	TACGTG	1694	6	+	cis-acting regulatory element involved in light responsiveness	Light
TraesCS3D02G124600.3	G-box	TAACACGTAG	1693	9	-	cis-acting regulatory element involved in light responsiveness	Light
TraesCS3D02G124600.3	G-box	CACGAC	1757	6	-	cis-acting regulatory element involved in light responsiveness	Light
TraesCS3D02G124600.3	G-box	CACGAC	1904	6	-	cis-acting regulatory element involved in light responsiveness	Light
TraesCS3D02G124600.3	GT1-motif	GGTTAA	559	6	+	light responsive element	Light
TraesCS3D02G124600.3	TATA-box	TATA	637	4	+	core promoter element around -30 of transcription start	Transcription
TraesCS3D02G124600.3	TATA-box	TATA	794	4	+	core promoter element around -30 of transcription start	Transcription
TraesCS3D02G124600.3	TATA-box	TATA	974	4	+	core promoter element around -30 of transcription start	Transcription
TraesCS3D02G124600.3	TATA-box	TATA	1142	4	-	core promoter element around -30 of transcription start	Transcription
TraesCS3D02G124600.3	TATA-box	TATA	1198	4	-	core promoter element around -30 of transcription start	Transcription
TraesCS3D02G124600.3	TATA-box	TATA	1252	4	-	core promoter element around -30 of transcription start	Transcription
TraesCS3D02G124600.3	TATA-box	TATA	1421	4	-	core promoter element around -30 of transcription start	Transcription
TraesCS3D02G124600.3	TATA-box	TATA	1456	4	-	core promoter element around -30 of transcription start	Transcription
TraesCS3D02G124600.3	TATA-box	TATA	1477	4	-	core promoter element around -30 of transcription start	Transcription
TraesCS3D02G124600.3	TATA-box	TATA	1542	4	-	core promoter element around -30 of transcription start	Transcription
TraesCS3D02G124600.3	TATA-box	TATA	1585	4	-	core promoter element around -30 of transcription start	Transcription
TraesCS3D02G124600.3	TATA-box	TATA	1606	4	-	core promoter element around -30 of transcription start	Transcription
TraesCS3D02G124600.3	TATA-box	TATAA	793	5	-	core promoter element around -30 of transcription start	Transcription
TraesCS3D02G124600.3	TATA-box	TATAA	973	5	-	core promoter element around -30 of transcription start	Transcription
TraesCS3D02G124600.3	TATA-box	TATAA	1141	5	-	core promoter element around -30 of transcription start	Transcription
TraesCS3D02G124600.3	TATA-box	TATAA	1251	5	-	core promoter element around -30 of transcription start	Transcription
TraesCS3D02G124600.3	TATA-box	TATAA	1584	5	-	core promoter element around -30 of transcription start	Transcription
TraesCS3D02G124600.3	TATA-box	ATATAT	1420	6	-	core promoter element around -30 of transcription start	Transcription
TraesCS3D02G124600.3	TATA-box	ATATAT	1476	6	-	core promoter element around -30 of transcription start	Transcription
TraesCS3D02G124600.3	TATA-box	ATTATA	792	6	+	core promoter element around -30 of transcription start	Transcription
TraesCS3D02G124600.3	TATA-box	ATTATA	1140	6	+	core promoter element around -30 of transcription start	Transcription
TraesCS3D02G124600.3	TATA-box	ATTATA	1250	6	+	core promoter element around -30 of transcription start	Transcription
TraesCS3D02G124600.3	TATA-box	ATATAA	636	6	+	core promoter element around -30 of transcription start	Transcription
TraesCS3D02G124600.3	TATA-box	ATATAA	1197	6	+	core promoter element around -30 of transcription start	Transcription
TraesCS3D02G124600.3	TATA-box	ATATAA	1541	6	+	core promoter element around -30 of transcription start	Transcription
TraesCS3D02G124600.3	TATA-box	TATAAA	972	6	-	core promoter element around -30 of transcription start	Transcription
TraesCS3D02G124600.3	TATA-box	TATACA	1454	6	-	core promoter element around -30 of transcription start	Transcription
TraesCS3D02G124600.3	TATA-box	TATAAAA	971	7	-	core promoter element around -30 of transcription start	Transcription
TraesCS3D02G124600.3	TATA-box	TATAAGAA	1581	8	-	core promoter element around -30 of transcription start	Transcription
TraesCS3D02G202800.2	ARE	AAACCA	180	6	-	cis-acting regulatory element essential for the anaerobic induction	Abiotic/biotic stress
TraesCS3D02G202800.2	ARE	AAACCA	401	6	+	cis-acting regulatory element essential for the anaerobic induction	Abiotic/biotic stress
TraesCS3D02G202800.2	ARE	AAACCA	1037	6	+	cis-acting regulatory element essential for the anaerobic induction	Abiotic/biotic stress
TraesCS3D02G202800.2	ARE	AAACCA	1238	6	-	cis-acting regulatory element essential for the anaerobic induction	Abiotic/biotic stress
TraesCS3D02G202800.2	ARE	AAACCA	1260	6	-	cis-acting regulatory element essential for the anaerobic induction	Abiotic/biotic stress
TraesCS3D02G202800.2	TC-rich repeats	GTTTTCTTAC	1676	9	-	cis-acting element involved in defense and stress responsiveness	Abiotic/biotic stress
TraesCS3D02G202800.2	WUN-motif	CCATTTCAA	80	9	-		Abiotic/biotic stress
TraesCS3D02G202800.2	WUN-motif	CCATTTCAA	1099	9	+		Abiotic/biotic stress
TraesCS3D02G202800.2	RY-element	CATGCATG	553	8	+	cis-acting regulatory element involved in seed-specific regulation	Development
TraesCS3D02G202800.2	ABRE	ACGTG	60	5	-	cis-acting element involved in the abscisic acid responsiveness	Hormone
TraesCS3D02G202800.2	ABRE	ACGTG	339	5	-	cis-acting element involved in the abscisic acid responsiveness	Hormone
TraesCS3D02G202800.2	ABRE	ACGTG	655	5	-	cis-acting element involved in the abscisic acid responsiveness	Hormone
TraesCS3D02G202800.2	ABRE	ACGTG	1123	5	+	cis-acting element involved in the abscisic acid responsiveness	Hormone
TraesCS3D02G202800.2	ABRE	ACGTG	1834	5	+	cis-acting element involved in the abscisic acid responsiveness	Hormone
TraesCS3D02G202800.2	ABRE	CGCACGTGTC	337	9	-	cis-acting element involved in the abscisic acid responsiveness	Hormone
TraesCS3D02G202800.2	AuxRR-core	GGTCCAT	498	7	-	cis-acting regulatory element involved in auxin responsiveness	Hormone
TraesCS3D02G202800.2	CGTCA-motif	CGTCA	1563	5	+	cis-acting regulatory element involved in the MeJA-responsiveness	Hormone
TraesCS3D02G202800.2	GARE-motif	TCTGTTG	527	7	+	gibberellin-responsive element	Hormone
TraesCS3D02G202800.2	P-box	CCTTTTG	1186	7	+	gibberellin-responsive element	Hormone
TraesCS3D02G202800.2	TCA-element	CCATCTTTTT	105	9	-	cis-acting element involved in salicylic acid responsiveness	Hormone
TraesCS3D02G202800.2	TCA-element	CCATCTTTTT	1193	9	+	cis-acting element involved in salicylic acid responsiveness	Hormone
TraesCS3D02G202800.2	TGACG-motif	TGACG	1563	5	-	cis-acting regulatory element involved in the MeJA-responsiveness	Hormone
TraesCS3D02G202800.2	TGA-element	AACGAC	1119	6	+	auxin-responsive element	Hormone
TraesCS3D02G202800.2	AE-box	AGAAACAA	797	8	+	part of a module for light response	Light
TraesCS3D02G202800.2	AE-box	AGAAACAA	1405	8	+	part of a module for light response	Light
TraesCS3D02G202800.2	AE-box	AGAAACAA	1612	8	+	part of a module for light response	Light
TraesCS3D02G202800.2	G-box	TACGTG	1833	6	+	cis-acting regulatory element involved in light responsiveness	Light
TraesCS3D02G202800.2	G-Box	CACGTT	60	6	+	cis-acting regulatory element involved in light responsiveness	Light
TraesCS3D02G202800.2	G-box	CACGTC	339	6	+	cis-acting regulatory element involved in light responsiveness	Light
TraesCS3D02G202800.2	G-box	CACGTC	655	6	+	cis-acting regulatory element involved in light responsiveness	Light
TraesCS3D02G202800.2	G-box	CACGTC	1122	6	-	cis-acting regulatory element involved in light responsiveness	Light
TraesCS3D02G202800.2	GT1-motif	GGTTAA	365	6	-	light responsive element	Light
TraesCS3D02G202800.2	I-box	GTATAAGGCC	139	9	-	part of a light responsive element	Light
TraesCS3D02G202800.2	Sp1	GGGCGG	978	6	-	light responsive element	Light
TraesCS3D02G202800.2	TATA-box	TATA	439	4	+	core promoter element around -30 of transcription start	Transcription
TraesCS3D02G202800.2	TATA-box	TATA	1215	4	-	core promoter element around -30 of transcription start	Transcription
TraesCS3D02G202800.2	TATA-box	TATA	1291	4	-	core promoter element around -30 of transcription start	Transcription
TraesCS3D02G202800.2	TATA-box	TATA	1425	4	-	core promoter element around -30 of transcription start	Transcription
TraesCS3D02G202800.2	TATA-box	TATA	1591	4	-	core promoter element around -30 of transcription start	Transcription
TraesCS3D02G202800.2	TATA-box	TATA	1675	4	-	core promoter element around -30 of transcription start	Transcription
TraesCS3D02G202800.2	TATA-box	TATA	1831	4	-	core promoter element around -30 of transcription start	Transcription
TraesCS3D02G202800.2	TATA-box	TATA	1856	4	-	core promoter element around -30 of transcription start	Transcription
TraesCS3D02G202800.2	TATA-box	TATA	1972	4	-	core promoter element around -30 of transcription start	Transcription
TraesCS3D02G202800.2	TATA-box	TATAA	1424	5	-	core promoter element around -30 of transcription start	Transcription
TraesCS3D02G202800.2	TATA-box	TATAA	1590	5	-	core promoter element around -30 of transcription start	Transcription
TraesCS3D02G202800.2	TATA-box	TATAA	1855	5	-	core promoter element around -30 of transcription start	Transcription
TraesCS3D02G202800.2	TATA-box	TATAAAT	1422	7	-	core promoter element around -30 of transcription start	Transcription
TraesCS3D02G202800.2	TATA-box	ATTATA	1589	6	+	core promoter element around -30 of transcription start	Transcription
TraesCS3D02G202800.2	TATA-box	ATATAA	438	6	+	core promoter element around -30 of transcription start	Transcription
TraesCS3D02G202800.2	TATA-box	ATATAA	1214	6	+	core promoter element around -30 of transcription start	Transcription
TraesCS3D02G202800.2	TATA-box	TATAAA	1423	6	-	core promoter element around -30 of transcription start	Transcription
TraesCS3D02G202800.2	TATA-box	TATAAA	1854	6	-	core promoter element around -30 of transcription start	Transcription
TraesCS3D02G202800.2	TATA-box	TACAAAA	1198	7	-	core promoter element around -30 of transcription start	Transcription
TraesCS3D02G307100.14	ARE	AAACCA	813	6	+	cis-acting regulatory element essential for the anaerobic induction	Abiotic/biotic stress
TraesCS3D02G307100.14	ARE	AAACCA	883	6	+	cis-acting regulatory element essential for the anaerobic induction	Abiotic/biotic stress
TraesCS3D02G307100.14	ARE	AAACCA	1001	6	+	cis-acting regulatory element essential for the anaerobic induction	Abiotic/biotic stress
TraesCS3D02G307100.14	GC-motif	CCCCCG	134	6	+	enhancer-like element involved in anoxic specific inducibility	Abiotic/biotic stress
TraesCS3D02G307100.14	GC-motif	CCCCCG	1486	6	+	enhancer-like element involved in anoxic specific inducibility	Abiotic/biotic stress
TraesCS3D02G307100.14	LTR	CCGAAA	640	6	+	cis-acting element involved in low-temperature responsiveness	Abiotic/biotic stress
TraesCS3D02G307100.14	LTR	CCGAAA	699	6	+	cis-acting element involved in low-temperature responsiveness	Abiotic/biotic stress
TraesCS3D02G307100.14	LTR	CCGAAA	1309	6	+	cis-acting element involved in low-temperature responsiveness	Abiotic/biotic stress
TraesCS3D02G307100.14	GCN4_motif	TGAGTCA	262	7	-	cis-regulatory element involved in endosperm expression	Development
TraesCS3D02G307100.14	O2-site	GATGA(C/T)(A/G)TG(A/G)	1035	8.5	-	cis-acting regulatory element involved in zein metabolism regulation	Development
TraesCS3D02G307100.14	ABRE	ACGTG	590	5	-	cis-acting element involved in the abscisic acid responsiveness	Hormone
TraesCS3D02G307100.14	ABRE	ACGTG	959	5	+	cis-acting element involved in the abscisic acid responsiveness	Hormone
TraesCS3D02G307100.14	ABRE	ACGTG	1019	5	+	cis-acting element involved in the abscisic acid responsiveness	Hormone
TraesCS3D02G307100.14	ABRE	CGTACGTGCA	804	9	+	cis-acting element involved in the abscisic acid responsiveness	Hormone
TraesCS3D02G307100.14	ABRE	TACGTGTC	1018	8	+	cis-acting element involved in the abscisic acid responsiveness	Hormone
TraesCS3D02G307100.14	CGTCA-motif	CGTCA	1095	5	+	cis-acting regulatory element involved in the MeJA-responsiveness	Hormone
TraesCS3D02G307100.14	GARE-motif	TCTGTTG	667	7	-	gibberellin-responsive element	Hormone
TraesCS3D02G307100.14	P-box	CCTTTTG	347	7	-	gibberellin-responsive element	Hormone
TraesCS3D02G307100.14	P-box	CCTTTTG	1105	7	+	gibberellin-responsive element	Hormone
TraesCS3D02G307100.14	TGACG-motif	TGACG	1095	5	-	cis-acting regulatory element involved in the MeJA-responsiveness	Hormone
TraesCS3D02G307100.14	TGA-element	AACGAC	728	6	+	auxin-responsive element	Hormone
TraesCS3D02G307100.14	Box 4	ATTAAT	534	6	+	part of a conserved DNA module involved in light responsiveness	Light
TraesCS3D02G307100.14	G-box	TACGTG	958	6	+	cis-acting regulatory element involved in light responsiveness	Light
TraesCS3D02G307100.14	G-box	TACGTG	1018	6	+	cis-acting regulatory element involved in light responsiveness	Light
TraesCS3D02G307100.14	G-Box	CACGTT	590	6	+	cis-acting regulatory element involved in light responsiveness	Light
TraesCS3D02G307100.14	G-box	CACGAC	206	6	+	cis-acting regulatory element involved in light responsiveness	Light
TraesCS3D02G307100.14	GT1-motif	GGTTAA	1129	6	-	light responsive element	Light
TraesCS3D02G307100.14	LAMP-element	CTTTATCA	1027	8	+	part of a light responsive element	Light
TraesCS3D02G307100.14	Sp1	GGGCGG	137	6	-	light responsive element	Light
TraesCS3D02G307100.14	Sp1	GGGCGG	224	6	-	light responsive element	Light
TraesCS3D02G307100.14	Sp1	GGGCGG	318	6	-	light responsive element	Light
TraesCS3D02G307100.14	Sp1	GGGCGG	1489	6	-	light responsive element	Light
TraesCS3D02G307100.14	Sp1	GGGCGG	1973	6	-	light responsive element	Light
TraesCS3D02G307100.14	TATA-box	ccTATAAAaa	994	9	+	core promoter element around -30 of transcription start	Transcription
TraesCS3D02G307100.14	TATA-box	TATA	768	4	+	core promoter element around -30 of transcription start	Transcription
TraesCS3D02G307100.14	TATA-box	TATA	867	4	+	core promoter element around -30 of transcription start	Transcription
TraesCS3D02G307100.14	TATA-box	TATA	874	4	+	core promoter element around -30 of transcription start	Transcription
TraesCS3D02G307100.14	TATA-box	TATA	1202	4	-	core promoter element around -30 of transcription start	Transcription
TraesCS3D02G307100.14	TATA-box	TATA	1215	4	-	core promoter element around -30 of transcription start	Transcription
TraesCS3D02G307100.14	TATA-box	TATAA	767	5	-	core promoter element around -30 of transcription start	Transcription
TraesCS3D02G307100.14	TATA-box	TATATA	1200	6	-	core promoter element around -30 of transcription start	Transcription
TraesCS3D02G307100.14	TATA-box	TATATAA	1199	7	-	core promoter element around -30 of transcription start	Transcription
TraesCS3D02G307100.14	TATA-box	ATATAT	873	6	+	core promoter element around -30 of transcription start	Transcription
TraesCS3D02G307100.14	TATA-box	ATATAT	1214	6	-	core promoter element around -30 of transcription start	Transcription
TraesCS3D02G307100.14	TATA-box	ATTATA	766	6	+	core promoter element around -30 of transcription start	Transcription
TraesCS3D02G307100.14	TATA-box	TATACA	865	6	-	core promoter element around -30 of transcription start	Transcription
TraesCS3D02G307100.14	TATA-box	TACAAAA	594	7	-	core promoter element around -30 of transcription start	Transcription
TraesCS4A02G038800.2	ARE	AAACCA	501	6	-	cis-acting regulatory element essential for the anaerobic induction	Abiotic/biotic stress
TraesCS4A02G038800.2	ARE	AAACCA	1249	6	+	cis-acting regulatory element essential for the anaerobic induction	Abiotic/biotic stress
TraesCS4A02G038800.2	GC-motif	CCCCCG	576	6	+	enhancer-like element involved in anoxic specific inducibility	Abiotic/biotic stress
TraesCS4A02G038800.2	MBS	CAACTG	978	6	+	MYB binding site involved in drought-inducibility	Abiotic/biotic stress
TraesCS4A02G038800.2	MBS	CAACTG	1367	6	-	MYB binding site involved in drought-inducibility	Abiotic/biotic stress
TraesCS4A02G038800.2	GCN4_motif	TGAGTCA	1699	7	-	cis-regulatory element involved in endosperm expression	Development
TraesCS4A02G038800.2	O2-site	GTTGACGTGA	989	9	+	cis-acting regulatory element involved in zein metabolism regulation	Development
TraesCS4A02G038800.2	ABRE	ACGTG	1334	5	+	cis-acting element involved in the abscisic acid responsiveness	Hormone
TraesCS4A02G038800.2	ABRE	ACGTG	1476	5	+	cis-acting element involved in the abscisic acid responsiveness	Hormone
TraesCS4A02G038800.2	ABRE	ACGTG	1602	5	+	cis-acting element involved in the abscisic acid responsiveness	Hormone
TraesCS4A02G038800.2	ABRE	ACGTG	1628	5	+	cis-acting element involved in the abscisic acid responsiveness	Hormone
TraesCS4A02G038800.2	ABRE	CACGTG	1601	6	-	cis-acting element involved in the abscisic acid responsiveness	Hormone
TraesCS4A02G038800.2	ABRE	CGCACGTGTC	1599	9	-	cis-acting element involved in the abscisic acid responsiveness	Hormone
TraesCS4A02G038800.2	ABRE	TACGTGTC	1333	8	+	cis-acting element involved in the abscisic acid responsiveness	Hormone
TraesCS4A02G038800.2	CGTCA-motif	CGTCA	390	5	+	cis-acting regulatory element involved in the MeJA-responsiveness	Hormone
TraesCS4A02G038800.2	CGTCA-motif	CGTCA	1284	5	-	cis-acting regulatory element involved in the MeJA-responsiveness	Hormone
TraesCS4A02G038800.2	CGTCA-motif	CGTCA	1474	5	-	cis-acting regulatory element involved in the MeJA-responsiveness	Hormone
[truncated: 2,526 more rows]

## Sheet: Hormone responsive elements
gene	name	function	classification
TraesCS1A02G137800.3	ABRE	cis-acting element involved in the abscisic acid responsiveness	ABA
TraesCS1A02G137800.3	P-box	gibberellin-responsive element	GA
TraesCS1A02G137800.3	TATC-box	cis-acting element involved in gibberellin-responsiveness	GA
TraesCS1A02G137800.3	TCA-element	cis-acting element involved in salicylic acid responsiveness	SA
TraesCS1A02G137800.3	TGA-element	auxin-responsive element	IAA
TraesCS1A02G192900.1	ABRE	cis-acting element involved in the abscisic acid responsiveness	ABA
TraesCS1A02G192900.1	ABRE	cis-acting element involved in the abscisic acid responsiveness	ABA
TraesCS1A02G192900.1	ABRE	cis-acting element involved in the abscisic acid responsiveness	ABA
TraesCS1A02G192900.1	ABRE	cis-acting element involved in the abscisic acid responsiveness	ABA
TraesCS1A02G192900.1	ABRE	cis-acting element involved in the abscisic acid responsiveness	ABA
TraesCS1A02G192900.1	ABRE	cis-acting element involved in the abscisic acid responsiveness	ABA
TraesCS1A02G192900.1	ABRE	cis-acting element involved in the abscisic acid responsiveness	ABA
TraesCS1A02G192900.1	ABRE	cis-acting element involved in the abscisic acid responsiveness	ABA
TraesCS1A02G192900.1	CGTCA-motif	cis-acting regulatory element involved in the MeJA-responsiveness	MeJA
TraesCS1A02G192900.1	CGTCA-motif	cis-acting regulatory element involved in the MeJA-responsiveness	MeJA
TraesCS1A02G192900.1	CGTCA-motif	cis-acting regulatory element involved in the MeJA-responsiveness	MeJA
TraesCS1A02G192900.1	CGTCA-motif	cis-acting regulatory element involved in the MeJA-responsiveness	MeJA
TraesCS1A02G192900.1	TCA-element	cis-acting element involved in salicylic acid responsiveness	SA
TraesCS1A02G192900.1	TCA-element	cis-acting element involved in salicylic acid responsiveness	SA
TraesCS1A02G192900.1	TGACG-motif	cis-acting regulatory element involved in the MeJA-responsiveness	MeJA
TraesCS1A02G192900.1	TGACG-motif	cis-acting regulatory element involved in the MeJA-responsiveness	MeJA
TraesCS1A02G192900.1	TGACG-motif	cis-acting regulatory element involved in the MeJA-responsiveness	MeJA
TraesCS1A02G192900.1	TGACG-motif	cis-acting regulatory element involved in the MeJA-responsiveness	MeJA
TraesCS1A02G192900.1	TGA-element	auxin-responsive element	IAA
TraesCS1A02G329200.2	CGTCA-motif	cis-acting regulatory element involved in the MeJA-responsiveness	MeJA
TraesCS1A02G329200.2	CGTCA-motif	cis-acting regulatory element involved in the MeJA-responsiveness	MeJA
TraesCS1A02G329200.2	GARE-motif	gibberellin-responsive element	GA
TraesCS1A02G329200.2	GARE-motif	gibberellin-responsive element	GA
TraesCS1A02G329200.2	TGACG-motif	cis-acting regulatory element involved in the MeJA-responsiveness	MeJA
TraesCS1A02G329200.2	TGACG-motif	cis-acting regulatory element involved in the MeJA-responsiveness	MeJA
TraesCS1A02G432100.1	ABRE	cis-acting element involved in the abscisic acid responsiveness	ABA
TraesCS1A02G432100.1	ABRE	cis-acting element involved in the abscisic acid responsiveness	ABA
TraesCS1A02G432100.1	ABRE	cis-acting element involved in the abscisic acid responsiveness	ABA
TraesCS1A02G432100.1	CGTCA-motif	cis-acting regulatory element involved in the MeJA-responsiveness	MeJA
TraesCS1A02G432100.1	GARE-motif	gibberellin-responsive element	GA
TraesCS1A02G432100.1	TGACG-motif	cis-acting regulatory element involved in the MeJA-responsiveness	MeJA
TraesCS1A02G432100.1	TGA-element	auxin-responsive element	IAA
TraesCS1A02G432600.1	ABRE	cis-acting element involved in the abscisic acid responsiveness	ABA
TraesCS1A02G432600.1	ABRE	cis-acting element involved in the abscisic acid responsiveness	ABA
TraesCS1A02G432600.1	ABRE	cis-acting element involved in the abscisic acid responsiveness	ABA
TraesCS1A02G432600.1	ABRE	cis-acting element involved in the abscisic acid responsiveness	ABA
TraesCS1A02G432600.1	CGTCA-motif	cis-acting regulatory element involved in the MeJA-responsiveness	MeJA
TraesCS1A02G432600.1	TCA-element	cis-acting element involved in salicylic acid responsiveness	SA
TraesCS1A02G432600.1	TGACG-motif	cis-acting regulatory element involved in the MeJA-responsiveness	MeJA
TraesCS1B02G149400.2	ABRE	cis-acting element involved in the abscisic acid responsiveness	ABA
TraesCS1B02G149400.2	ABRE	cis-acting element involved in the abscisic acid responsiveness	ABA
TraesCS1B02G149400.2	ABRE	cis-acting element involved in the abscisic acid responsiveness	ABA
TraesCS1B02G149400.2	ABRE	cis-acting element involved in the abscisic acid responsiveness	ABA
TraesCS1B02G149400.2	ABRE	cis-acting element involved in the abscisic acid responsiveness	ABA
TraesCS1B02G149400.2	CGTCA-motif	cis-acting regulatory element involved in the MeJA-responsiveness	MeJA
TraesCS1B02G149400.2	GARE-motif	gibberellin-responsive element	GA
TraesCS1B02G149400.2	GARE-motif	gibberellin-responsive element	GA
TraesCS1B02G149400.2	TATC-box	cis-acting element involved in gibberellin-responsiveness	GA
TraesCS1B02G149400.2	TGACG-motif	cis-acting regulatory element involved in the MeJA-responsiveness	MeJA
TraesCS1B02G207800.1	ABRE	cis-acting element involved in the abscisic acid responsiveness	ABA
TraesCS1B02G207800.1	CGTCA-motif	cis-acting regulatory element involved in the MeJA-responsiveness	MeJA
TraesCS1B02G207800.1	P-box	gibberellin-responsive element	GA
TraesCS1B02G207800.1	TCA-element	cis-acting element involved in salicylic acid responsiveness	SA
TraesCS1B02G207800.1	TGACG-motif	cis-acting regulatory element involved in the MeJA-responsiveness	MeJA
TraesCS1B02G342600.2	ABRE	cis-acting element involved in the abscisic acid responsiveness	ABA
TraesCS1B02G342600.2	ABRE	cis-acting element involved in the abscisic acid responsiveness	ABA
TraesCS1B02G342600.2	ABRE	cis-acting element involved in the abscisic acid responsiveness	ABA
TraesCS1B02G342600.2	CGTCA-motif	cis-acting regulatory element involved in the MeJA-responsiveness	MeJA
TraesCS1B02G342600.2	TGACG-motif	cis-acting regulatory element involved in the MeJA-responsiveness	MeJA
TraesCS1B02G342600.2	TGA-element	auxin-responsive element	IAA
TraesCS1B02G468200.1	ABRE	cis-acting element involved in the abscisic acid responsiveness	ABA
TraesCS1B02G468200.1	ABRE	cis-acting element involved in the abscisic acid responsiveness	ABA
TraesCS1B02G468200.1	CGTCA-motif	cis-acting regulatory element involved in the MeJA-responsiveness	MeJA
TraesCS1B02G468200.1	CGTCA-motif	cis-acting regulatory element involved in the MeJA-responsiveness	MeJA
TraesCS1B02G468200.1	CGTCA-motif	cis-acting regulatory element involved in the MeJA-responsiveness	MeJA
TraesCS1B02G468200.1	CGTCA-motif	cis-acting regulatory element involved in the MeJA-responsiveness	MeJA
TraesCS1B02G468200.1	CGTCA-motif	cis-acting regulatory element involved in the MeJA-responsiveness	MeJA
TraesCS1B02G468200.1	GARE-motif	gibberellin-responsive element	GA
TraesCS1B02G468200.1	TGACG-motif	cis-acting regulatory element involved in the MeJA-responsiveness	MeJA
TraesCS1B02G468200.1	TGACG-motif	cis-acting regulatory element involved in the MeJA-responsiveness	MeJA
TraesCS1B02G468200.1	TGACG-motif	cis-acting regulatory element involved in the MeJA-responsiveness	MeJA
TraesCS1B02G468200.1	TGACG-motif	cis-acting regulatory element involved in the MeJA-responsiveness	MeJA
TraesCS1B02G468200.1	TGACG-motif	cis-acting regulatory element involved in the MeJA-responsiveness	MeJA
TraesCS1B02G468200.1	TGA-element	auxin-responsive element	IAA
TraesCS1B02G468200.1	TGA-element	auxin-responsive element	IAA
TraesCS1D02G132600.2	ABRE	cis-acting element involved in the abscisic acid responsiveness	ABA
TraesCS1D02G132600.2	ABRE	cis-acting element involved in the abscisic acid responsiveness	ABA
TraesCS1D02G132600.2	ABRE	cis-acting element involved in the abscisic acid responsiveness	ABA
TraesCS1D02G132600.2	ABRE	cis-acting element involved in the abscisic acid responsiveness	ABA
TraesCS1D02G132600.2	ABRE	cis-acting element involved in the abscisic acid responsiveness	ABA
TraesCS1D02G132600.2	ABRE	cis-acting element involved in the abscisic acid responsiveness	ABA
TraesCS1D02G132600.2	ABRE	cis-acting element involved in the abscisic acid responsiveness	ABA
TraesCS1D02G132600.2	ABRE	cis-acting element involved in the abscisic acid responsiveness	ABA
TraesCS1D02G132600.2	ABRE	cis-acting element involved in the abscisic acid responsiveness	ABA
TraesCS1D02G132600.2	CGTCA-motif	cis-acting regulatory element involved in the MeJA-responsiveness	MeJA
TraesCS1D02G132600.2	GARE-motif	gibberellin-responsive element	GA
TraesCS1D02G132600.2	TATC-box	cis-acting element involved in gibberellin-responsiveness	GA
TraesCS1D02G132600.2	TGACG-motif	cis-acting regulatory element involved in the MeJA-responsiveness	MeJA
TraesCS1D02G132600.2	TGA-element	auxin-responsive element	IAA
TraesCS1D02G132600.2	TGA-element	auxin-responsive element	IAA
TraesCS1D02G132600.2	TGA-element	auxin-responsive element	IAA
TraesCS1D02G132600.2	TGA-element	auxin-responsive element	IAA
TraesCS1D02G196500.1	ABRE	cis-acting element involved in the abscisic acid responsiveness	ABA
TraesCS1D02G196500.1	ABRE	cis-acting element involved in the abscisic acid responsiveness	ABA
TraesCS1D02G196500.1	ABRE	cis-acting element involved in the abscisic acid responsiveness	ABA
TraesCS1D02G196500.1	CGTCA-motif	cis-acting regulatory element involved in the MeJA-responsiveness	MeJA
TraesCS1D02G196500.1	CGTCA-motif	cis-acting regulatory element involved in the MeJA-responsiveness	MeJA
TraesCS1D02G196500.1	CGTCA-motif	cis-acting regulatory element involved in the MeJA-responsiveness	MeJA
TraesCS1D02G196500.1	CGTCA-motif	cis-acting regulatory element involved in the MeJA-responsiveness	MeJA
TraesCS1D02G196500.1	CGTCA-motif	cis-acting regulatory element involved in the MeJA-responsiveness	MeJA
TraesCS1D02G196500.1	CGTCA-motif	cis-acting regulatory element involved in the MeJA-responsiveness	MeJA
TraesCS1D02G196500.1	GARE-motif	gibberellin-responsive element	GA
TraesCS1D02G196500.1	P-box	gibberellin-responsive element	GA
TraesCS1D02G196500.1	TGACG-motif	cis-acting regulatory element involved in the MeJA-responsiveness	MeJA
TraesCS1D02G196500.1	TGACG-motif	cis-acting regulatory element involved in the MeJA-responsiveness	MeJA
TraesCS1D02G196500.1	TGACG-motif	cis-acting regulatory element involved in the MeJA-responsiveness	MeJA
TraesCS1D02G196500.1	TGACG-motif	cis-acting regulatory element involved in the MeJA-responsiveness	MeJA
TraesCS1D02G196500.1	TGACG-motif	cis-acting regulatory element involved in the MeJA-responsiveness	MeJA
TraesCS1D02G196500.1	TGACG-motif	cis-acting regulatory element involved in the MeJA-responsiveness	MeJA
TraesCS1D02G196600.1	ABRE	cis-acting element involved in the abscisic acid responsiveness	ABA
TraesCS1D02G196600.1	CGTCA-motif	cis-acting regulatory element involved in the MeJA-responsiveness	MeJA
TraesCS1D02G196600.1	P-box	gibberellin-responsive element	GA
TraesCS1D02G196600.1	TCA-element	cis-acting element involved in salicylic acid responsiveness	SA
TraesCS1D02G196600.1	TGACG-motif	cis-acting regulatory element involved in the MeJA-responsiveness	MeJA
TraesCS1D02G331300.1	ABRE	cis-acting element involved in the abscisic acid responsiveness	ABA
TraesCS1D02G331300.1	AuxRR-core	cis-acting regulatory element involved in auxin responsiveness	IAA
TraesCS1D02G331300.1	CGTCA-motif	cis-acting regulatory element involved in the MeJA-responsiveness	MeJA
TraesCS1D02G331300.1	CGTCA-motif	cis-acting regulatory element involved in the MeJA-responsiveness	MeJA
TraesCS1D02G331300.1	CGTCA-motif	cis-acting regulatory element involved in the MeJA-responsiveness	MeJA
TraesCS1D02G331300.1	CGTCA-motif	cis-acting regulatory element involved in the MeJA-responsiveness	MeJA
TraesCS1D02G331300.1	CGTCA-motif	cis-acting regulatory element involved in the MeJA-responsiveness	MeJA
TraesCS1D02G331300.1	GARE-motif	gibberellin-responsive element	GA
TraesCS1D02G331300.1	TGACG-motif	cis-acting regulatory element involved in the MeJA-responsiveness	MeJA
TraesCS1D02G331300.1	TGACG-motif	cis-acting regulatory element involved in the MeJA-responsiveness	MeJA
TraesCS1D02G331300.1	TGACG-motif	cis-acting regulatory element involved in the MeJA-responsiveness	MeJA
TraesCS1D02G331300.1	TGACG-motif	cis-acting regulatory element involved in the MeJA-responsiveness	MeJA
TraesCS1D02G331300.1	TGACG-motif	cis-acting regulatory element involved in the MeJA-responsiveness	MeJA
TraesCS1D02G441600.1	ABRE	cis-acting element involved in the abscisic acid responsiveness	ABA
TraesCS1D02G441600.1	ABRE	cis-acting element involved in the abscisic acid responsiveness	ABA
TraesCS1D02G441600.1	ABRE	cis-acting element involved in the abscisic acid responsiveness	ABA
TraesCS1D02G441600.1	ABRE	cis-acting element involved in the abscisic acid responsiveness	ABA
TraesCS1D02G441600.1	ABRE	cis-acting element involved in the abscisic acid responsiveness	ABA
TraesCS1D02G441600.1	ABRE	cis-acting element involved in the abscisic acid responsiveness	ABA
TraesCS1D02G441600.1	AuxRR-core	cis-acting regulatory element involved in auxin responsiveness	IAA
TraesCS1D02G441600.1	CGTCA-motif	cis-acting regulatory element involved in the MeJA-responsiveness	MeJA
TraesCS1D02G441600.1	CGTCA-motif	cis-acting regulatory element involved in the MeJA-responsiveness	MeJA
TraesCS1D02G441600.1	CGTCA-motif	cis-acting regulatory element involved in the MeJA-responsiveness	MeJA
TraesCS1D02G441600.1	CGTCA-motif	cis-acting regulatory element involved in the MeJA-responsiveness	MeJA
TraesCS1D02G441600.1	TCA-element	cis-acting element involved in salicylic acid responsiveness	SA
TraesCS1D02G441600.1	TGACG-motif	cis-acting regulatory element involved in the MeJA-responsiveness	MeJA
TraesCS1D02G441600.1	TGACG-motif	cis-acting regulatory element involved in the MeJA-responsiveness	MeJA
TraesCS1D02G441600.1	TGACG-motif	cis-acting regulatory element involved in the MeJA-responsiveness	MeJA
TraesCS1D02G441600.1	TGACG-motif	cis-acting regulatory element involved in the MeJA-responsiveness	MeJA
TraesCS1D02G441600.1	TGA-element	auxin-responsive element	IAA
TraesCS1D02G441900.1	ABRE	cis-acting element involved in the abscisic acid responsiveness	ABA
TraesCS1D02G441900.1	AuxRR-core	cis-acting regulatory element involved in auxin responsiveness	IAA
TraesCS1D02G441900.1	CGTCA-motif	cis-acting regulatory element involved in the MeJA-responsiveness	MeJA
TraesCS1D02G441900.1	GARE-motif	gibberellin-responsive element	GA
TraesCS1D02G441900.1	P-box	gibberellin-responsive element	GA
TraesCS1D02G441900.1	TCA-element	cis-acting element involved in salicylic acid responsiveness	SA
TraesCS1D02G441900.1	TGACG-motif	cis-acting regulatory element involved in the MeJA-responsiveness	MeJA
TraesCS1D02G441900.1	TGA-element	auxin-responsive element	IAA
TraesCS1D02G441900.1	TGA-element	auxin-responsive element	IAA
TraesCS2A02G127200.3	ABRE	cis-acting element involved in the abscisic acid responsiveness	ABA
TraesCS2A02G127200.3	ABRE	cis-acting element involved in the abscisic acid responsiveness	ABA
TraesCS2A02G127200.3	CGTCA-motif	cis-acting regulatory element involved in the MeJA-responsiveness	MeJA
TraesCS2A02G127200.3	CGTCA-motif	cis-acting regulatory element involved in the MeJA-responsiveness	MeJA
TraesCS2A02G127200.3	GARE-motif	gibberellin-responsive element	GA
TraesCS2A02G127200.3	P-box	gibberellin-responsive element	GA
TraesCS2A02G127200.3	TCA-element	cis-acting element involved in salicylic acid responsiveness	SA
TraesCS2A02G127200.3	TGACG-motif	cis-acting regulatory element involved in the MeJA-responsiveness	MeJA
TraesCS2A02G127200.3	TGACG-motif	cis-acting regulatory element involved in the MeJA-responsiveness	MeJA
TraesCS2A02G246800.3	ABRE	cis-acting element involved in the abscisic acid responsiveness	ABA
TraesCS2A02G246800.3	ABRE	cis-acting element involved in the abscisic acid responsiveness	ABA
TraesCS2A02G246800.3	ABRE	cis-acting element involved in the abscisic acid responsiveness	ABA
TraesCS2A02G246800.3	AuxRR-core	cis-acting regulatory element involved in auxin responsiveness	IAA
TraesCS2A02G246800.3	CGTCA-motif	cis-acting regulatory element involved in the MeJA-responsiveness	MeJA
TraesCS2A02G246800.3	CGTCA-motif	cis-acting regulatory element involved in the MeJA-responsiveness	MeJA
TraesCS2A02G246800.3	CGTCA-motif	cis-acting regulatory element involved in the MeJA-responsiveness	MeJA
TraesCS2A02G246800.3	CGTCA-motif	cis-acting regulatory element involved in the MeJA-responsiveness	MeJA
TraesCS2A02G246800.3	CGTCA-motif	cis-acting regulatory element involved in the MeJA-responsiveness	MeJA
TraesCS2A02G246800.3	TGACG-motif	cis-acting regulatory element involved in the MeJA-responsiveness	MeJA
TraesCS2A02G246800.3	TGACG-motif	cis-acting regulatory element involved in the MeJA-responsiveness	MeJA
TraesCS2A02G246800.3	TGACG-motif	cis-acting regulatory element involved in the MeJA-responsiveness	MeJA
TraesCS2A02G246800.3	TGACG-motif	cis-acting regulatory element involved in the MeJA-responsiveness	MeJA
TraesCS2A02G246800.3	TGACG-motif	cis-acting regulatory element involved in the MeJA-responsiveness	MeJA
TraesCS2A02G246800.3	TGA-element	auxin-responsive element	IAA
TraesCS2A02G248500.1	ABRE	cis-acting element involved in the abscisic acid responsiveness	ABA
TraesCS2A02G248500.1	ABRE	cis-acting element involved in the abscisic acid responsiveness	ABA
TraesCS2A02G248500.1	ABRE	cis-acting element involved in the abscisic acid responsiveness	ABA
TraesCS2A02G248500.1	ABRE	cis-acting element involved in the abscisic acid responsiveness	ABA
TraesCS2A02G248500.1	ABRE	cis-acting element involved in the abscisic acid responsiveness	ABA
TraesCS2A02G248500.1	ABRE	cis-acting element involved in the abscisic acid responsiveness	ABA
TraesCS2A02G248500.1	CGTCA-motif	cis-acting regulatory element involved in the MeJA-responsiveness	MeJA
TraesCS2A02G248500.1	CGTCA-motif	cis-acting regulatory element involved in the MeJA-responsiveness	MeJA
TraesCS2A02G248500.1	CGTCA-motif	cis-acting regulatory element involved in the MeJA-responsiveness	MeJA
TraesCS2A02G248500.1	CGTCA-motif	cis-acting regulatory element involved in the MeJA-responsiveness	MeJA
TraesCS2A02G248500.1	CGTCA-motif	cis-acting regulatory element involved in the MeJA-responsiveness	MeJA
TraesCS2A02G248500.1	CGTCA-motif	cis-acting regulatory element involved in the MeJA-responsiveness	MeJA
TraesCS2A02G248500.1	CGTCA-motif	cis-acting regulatory element involved in the MeJA-responsiveness	MeJA
TraesCS2A02G248500.1	CGTCA-motif	cis-acting regulatory element involved in the MeJA-responsiveness	MeJA
TraesCS2A02G248500.1	TCA-element	cis-acting element involved in salicylic acid responsiveness	SA
TraesCS2A02G248500.1	TGACG-motif	cis-acting regulatory element involved in the MeJA-responsiveness	MeJA
TraesCS2A02G248500.1	TGACG-motif	cis-acting regulatory element involved in the MeJA-responsiveness	MeJA
TraesCS2A02G248500.1	TGACG-motif	cis-acting regulatory element involved in the MeJA-responsiveness	MeJA
TraesCS2A02G248500.1	TGACG-motif	cis-acting regulatory element involved in the MeJA-responsiveness	MeJA
TraesCS2A02G248500.1	TGACG-motif	cis-acting regulatory element involved in the MeJA-responsiveness	MeJA
TraesCS2A02G248500.1	TGACG-motif	cis-acting regulatory element involved in the MeJA-responsiveness	MeJA
TraesCS2A02G248500.1	TGACG-motif	cis-acting regulatory element involved in the MeJA-responsiveness	MeJA
TraesCS2A02G248500.1	TGACG-motif	cis-acting regulatory element involved in the MeJA-responsiveness	MeJA
TraesCS2A02G248500.1	TGA-element	auxin-responsive element	IAA
TraesCS2A02G302200.2	ABRE	cis-acting element involved in the abscisic acid responsiveness	ABA
TraesCS2A02G302200.2	CGTCA-motif	cis-acting regulatory element involved in the MeJA-responsiveness	MeJA
TraesCS2A02G302200.2	CGTCA-motif	cis-acting regulatory element involved in the MeJA-responsiveness	MeJA
TraesCS2A02G302200.2	CGTCA-motif	cis-acting regulatory element involved in the MeJA-responsiveness	MeJA
TraesCS2A02G302200.2	GARE-motif	gibberellin-responsive element	GA
TraesCS2A02G302200.2	P-box	gibberellin-responsive element	GA
TraesCS2A02G302200.2	TCA-element	cis-acting element involved in salicylic acid responsiveness	SA
TraesCS2A02G302200.2	TGACG-motif	cis-acting regulatory element involved in the MeJA-responsiveness	MeJA
TraesCS2A02G302200.2	TGACG-motif	cis-acting regulatory element involved in the MeJA-responsiveness	MeJA
TraesCS2A02G302200.2	TGACG-motif	cis-acting regulatory element involved in the MeJA-responsiveness	MeJA
TraesCS2A02G302200.2	TGA-element	auxin-responsive element	IAA
TraesCS2A02G340100.1	ABRE	cis-acting element involved in the abscisic acid responsiveness	ABA
TraesCS2A02G340100.1	CGTCA-motif	cis-acting regulatory element involved in the MeJA-responsiveness	MeJA
TraesCS2A02G340100.1	P-box	gibberellin-responsive element	GA
TraesCS2A02G340100.1	P-box	gibberellin-responsive element	GA
TraesCS2A02G340100.1	TCA-element	cis-acting element involved in salicylic acid responsiveness	SA
TraesCS2A02G340100.1	TGACG-motif	cis-acting regulatory element involved in the MeJA-responsiveness	MeJA
TraesCS2A02G516100.1	ABRE	cis-acting element involved in the abscisic acid responsiveness	ABA
TraesCS2A02G516100.1	CGTCA-motif	cis-acting regulatory element involved in the MeJA-responsiveness	MeJA
TraesCS2A02G516100.1	CGTCA-motif	cis-acting regulatory element involved in the MeJA-responsiveness	MeJA
TraesCS2A02G516100.1	CGTCA-motif	cis-acting regulatory element involved in the MeJA-responsiveness	MeJA
TraesCS2A02G516100.1	CGTCA-motif	cis-acting regulatory element involved in the MeJA-responsiveness	MeJA
TraesCS2A02G516100.1	CGTCA-motif	cis-acting regulatory element involved in the MeJA-responsiveness	MeJA
TraesCS2A02G516100.1	TATC-box	cis-acting element involved in gibberellin-responsiveness	GA
TraesCS2A02G516100.1	TCA-element	cis-acting element involved in salicylic acid responsiveness	SA
TraesCS2A02G516100.1	TGACG-motif	cis-acting regulatory element involved in the MeJA-responsiveness	MeJA
TraesCS2A02G516100.1	TGACG-motif	cis-acting regulatory element involved in the MeJA-responsiveness	MeJA
TraesCS2A02G516100.1	TGACG-motif	cis-acting regulatory element involved in the MeJA-responsiveness	MeJA
TraesCS2A02G516100.1	TGACG-motif	cis-acting regulatory element involved in the MeJA-responsiveness	MeJA
TraesCS2A02G516100.1	TGACG-motif	cis-acting regulatory element involved in the MeJA-responsiveness	MeJA
TraesCS2A02G516100.1	TGA-element	auxin-responsive element	IAA
TraesCS2B02G149000.2	CGTCA-motif	cis-acting regulatory element involved in the MeJA-responsiveness	MeJA
TraesCS2B02G149000.2	P-box	gibberellin-responsive element	GA
TraesCS2B02G149000.2	TCA-element	cis-acting element involved in salicylic acid responsiveness	SA
TraesCS2B02G149000.2	TGACG-motif	cis-acting regulatory element involved in the MeJA-responsiveness	MeJA
TraesCS2B02G263500.4	ABRE	cis-acting element involved in the abscisic acid responsiveness	ABA
TraesCS2B02G263500.4	ABRE	cis-acting element involved in the abscisic acid responsiveness	ABA
TraesCS2B02G263500.4	ABRE	cis-acting element involved in the abscisic acid responsiveness	ABA
TraesCS2B02G263500.4	ABRE	cis-acting element involved in the abscisic acid responsiveness	ABA
TraesCS2B02G263500.4	CGTCA-motif	cis-acting regulatory element involved in the MeJA-responsiveness	MeJA
TraesCS2B02G263500.4	CGTCA-motif	cis-acting regulatory element involved in the MeJA-responsiveness	MeJA
TraesCS2B02G263500.4	CGTCA-motif	cis-acting regulatory element involved in the MeJA-responsiveness	MeJA
TraesCS2B02G263500.4	CGTCA-motif	cis-acting regulatory element involved in the MeJA-responsiveness	MeJA
TraesCS2B02G263500.4	CGTCA-motif	cis-acting regulatory element involved in the MeJA-responsiveness	MeJA
TraesCS2B02G263500.4	TGACG-motif	cis-acting regulatory element involved in the MeJA-responsiveness	MeJA
TraesCS2B02G263500.4	TGACG-motif	cis-acting regulatory element involved in the MeJA-responsiveness	MeJA
TraesCS2B02G263500.4	TGACG-motif	cis-acting regulatory element involved in the MeJA-responsiveness	MeJA
TraesCS2B02G263500.4	TGACG-motif	cis-acting regulatory element involved in the MeJA-responsiveness	MeJA
TraesCS2B02G263500.4	TGACG-motif	cis-acting regulatory element involved in the MeJA-responsiveness	MeJA
TraesCS2B02G268700.1	ABRE	cis-acting element involved in the abscisic acid responsiveness	ABA
TraesCS2B02G268700.1	ABRE	cis-acting element involved in the abscisic acid responsiveness	ABA
TraesCS2B02G268700.1	ABRE	cis-acting element involved in the abscisic acid responsiveness	ABA
TraesCS2B02G268700.1	AuxRR-core	cis-acting regulatory element involved in auxin responsiveness	IAA
TraesCS2B02G268700.1	AuxRR-core	cis-acting regulatory element involved in auxin responsiveness	IAA
TraesCS2B02G268700.1	AuxRR-core	cis-acting regulatory element involved in auxin responsiveness	IAA
TraesCS2B02G268700.1	CGTCA-motif	cis-acting regulatory element involved in the MeJA-responsiveness	MeJA
TraesCS2B02G268700.1	CGTCA-motif	cis-acting regulatory element involved in the MeJA-responsiveness	MeJA
TraesCS2B02G268700.1	CGTCA-motif	cis-acting regulatory element involved in the MeJA-responsiveness	MeJA
TraesCS2B02G268700.1	TCA-element	cis-acting element involved in salicylic acid responsiveness	SA
TraesCS2B02G268700.1	TGACG-motif	cis-acting regulatory element involved in the MeJA-responsiveness	MeJA
TraesCS2B02G268700.1	TGACG-motif	cis-acting regulatory element involved in the MeJA-responsiveness	MeJA
TraesCS2B02G268700.1	TGACG-motif	cis-acting regulatory element involved in the MeJA-responsiveness	MeJA
TraesCS2B02G268700.1	TGA-element	auxin-responsive element	IAA
TraesCS2B02G318000.2	ABRE	cis-acting element involved in the abscisic acid responsiveness	ABA
TraesCS2B02G318000.2	ABRE	cis-acting element involved in the abscisic acid responsiveness	ABA
TraesCS2B02G318000.2	ABRE	cis-acting element involved in the abscisic acid responsiveness	ABA
TraesCS2B02G318000.2	ABRE	cis-acting element involved in the abscisic acid responsiveness	ABA
TraesCS2B02G318000.2	ABRE	cis-acting element involved in the abscisic acid responsiveness	ABA
TraesCS2B02G318000.2	ABRE	cis-acting element involved in the abscisic acid responsiveness	ABA
TraesCS2B02G318000.2	CGTCA-motif	cis-acting regulatory element involved in the MeJA-responsiveness	MeJA
TraesCS2B02G318000.2	CGTCA-motif	cis-acting regulatory element involved in the MeJA-responsiveness	MeJA
TraesCS2B02G318000.2	TGACG-motif	cis-acting regulatory element involved in the MeJA-responsiveness	MeJA
TraesCS2B02G318000.2	TGACG-motif	cis-acting regulatory element involved in the MeJA-responsiveness	MeJA
TraesCS2B02G408400.1	ABRE	cis-acting element involved in the abscisic acid responsiveness	ABA
TraesCS2B02G408400.1	ABRE	cis-acting element involved in the abscisic acid responsiveness	ABA
TraesCS2B02G408400.1	GARE-motif	gibberellin-responsive element	GA
TraesCS2B02G408400.1	TGA-element	auxin-responsive element	IAA
TraesCS2B02G544700.1	ABRE	cis-acting element involved in the abscisic acid responsiveness	ABA
TraesCS2B02G544700.1	AuxRR-core	cis-acting regulatory element involved in auxin responsiveness	IAA
TraesCS2B02G544700.1	CGTCA-motif	cis-acting regulatory element involved in the MeJA-responsiveness	MeJA
TraesCS2B02G544700.1	TGACG-motif	cis-acting regulatory element involved in the MeJA-responsiveness	MeJA
TraesCS2B02G544700.1	TGA-element	auxin-responsive element	IAA
TraesCS2D02G129600.2	ABRE	cis-acting element involved in the abscisic acid responsiveness	ABA
TraesCS2D02G129600.2	ABRE	cis-acting element involved in the abscisic acid responsiveness	ABA
TraesCS2D02G129600.2	ABRE	cis-acting element involved in the abscisic acid responsiveness	ABA
TraesCS2D02G129600.2	CGTCA-motif	cis-acting regulatory element involved in the MeJA-responsiveness	MeJA
TraesCS2D02G129600.2	CGTCA-motif	cis-acting regulatory element involved in the MeJA-responsiveness	MeJA
TraesCS2D02G129600.2	P-box	gibberellin-responsive element	GA
TraesCS2D02G129600.2	TCA-element	cis-acting element involved in salicylic acid responsiveness	SA
TraesCS2D02G129600.2	TGACG-motif	cis-acting regulatory element involved in the MeJA-responsiveness	MeJA
TraesCS2D02G129600.2	TGACG-motif	cis-acting regulatory element involved in the MeJA-responsiveness	MeJA
TraesCS2D02G129600.2	TGA-element	auxin-responsive element	IAA
TraesCS2D02G249100.1	ABRE	cis-acting element involved in the abscisic acid responsiveness	ABA
TraesCS2D02G249100.1	ABRE	cis-acting element involved in the abscisic acid responsiveness	ABA
TraesCS2D02G249100.1	ABRE	cis-acting element involved in the abscisic acid responsiveness	ABA
TraesCS2D02G249100.1	ABRE	cis-acting element involved in the abscisic acid responsiveness	ABA
TraesCS2D02G249100.1	ABRE	cis-acting element involved in the abscisic acid responsiveness	ABA
TraesCS2D02G249100.1	ABRE	cis-acting element involved in the abscisic acid responsiveness	ABA
TraesCS2D02G249100.1	ABRE	cis-acting element involved in the abscisic acid responsiveness	ABA
TraesCS2D02G249100.1	AuxRR-core	cis-acting regulatory element involved in auxin responsiveness	IAA
TraesCS2D02G249100.1	AuxRR-core	cis-acting regulatory element involved in auxin responsiveness	IAA
TraesCS2D02G249100.1	AuxRR-core	cis-acting regulatory element involved in auxin responsiveness	IAA
TraesCS2D02G249100.1	CGTCA-motif	cis-acting regulatory element involved in the MeJA-responsiveness	MeJA
TraesCS2D02G249100.1	CGTCA-motif	cis-acting regulatory element involved in the MeJA-responsiveness	MeJA
TraesCS2D02G249100.1	CGTCA-motif	cis-acting regulatory element involved in the MeJA-responsiveness	MeJA
TraesCS2D02G249100.1	TCA-element	cis-acting element involved in salicylic acid responsiveness	SA
TraesCS2D02G249100.1	TGACG-motif	cis-acting regulatory element involved in the MeJA-responsiveness	MeJA
TraesCS2D02G249100.1	TGACG-motif	cis-acting regulatory element involved in the MeJA-responsiveness	MeJA
TraesCS2D02G249100.1	TGACG-motif	cis-acting regulatory element involved in the MeJA-responsiveness	MeJA
TraesCS2D02G250200.1	ABRE	cis-acting element involved in the abscisic acid responsiveness	ABA
TraesCS2D02G250200.1	ABRE	cis-acting element involved in the abscisic acid responsiveness	ABA
TraesCS2D02G250200.1	ABRE	cis-acting element involved in the abscisic acid responsiveness	ABA
TraesCS2D02G250200.1	ABRE	cis-acting element involved in the abscisic acid responsiveness	ABA
TraesCS2D02G250200.1	ABRE	cis-acting element involved in the abscisic acid responsiveness	ABA
[truncated: 724 more rows]
