# Supplementary material for: Genome-wide identification and characterization of UBP gene family in wheat (Triticum aestivum L.)
Source: PeerJ. 2021 Jun 15;9:e11594. doi: 10.7717/peerj.11594 (PMC8212830; doi:10.7717/peerj.11594)
Supplement: Supplemental Information 7 [file peerj-09-11594-s007.xlsx]

## Sheet: Sheet1
Genes	Primers used in qRT-PCR (5'→3')
T. aestivum cell division cycle (CDC)	Forwards	CAAATACGCCATCAGGGAGAACATC
	Reverse	CGCTGCCGAAACCACGAGAC
TraesCS1A02G432600.1	Forwards	GCCAACCCGAACAGTCAAAC
	Reverse	ACACGCTCTTGCAACTCGTA
TraesCS1B02G342600.2	Forwards	CTGGTCGCTGGTACTGTTGT
	Reverse	GGTGCGGTTTGCCATTTGAT
TraesCS2A02G127200.3	Forwards	ATGCCTGGGAGACTGTAGGT
	Reverse	CGTCAAGCGTTTGAACAGCA
TraesCS2A02G302200.2	Forwards	ACTTGCTAGCTGCGACCATT
	Reverse	AAGCATCCTGCTGTCTGGTC
TraesCS2B02G268700.1	Forwards	CACAGACGGAGCAGTTTGGA
	Reverse	GGGCAGTACCACATGTCCTC
TraesCS2B02G544700.1	Forwards	AAGCTACGAGCAACAGGACG
	Reverse	TGGAACTCATGCCAGCTACG
TraesCS3A02G201000.1	Forwards	GGGCCGGACTGCTATTTACA
	Reverse	CAGCACCTGTCGAGGAGTTT
TraesCS3A02G295900.1	Forwards	TGCGAACCAGTTGACTGTGA
	Reverse	GTGCTGAGTAAGGCGGAGTT
TraesCS3B02G142100.2	Forwards	TTGAAAGCTGCGTTCGCAAT
	Reverse	AAACTTTCCCAGAGGGGCAC
TraesCS4D02G266600.2	Forwards	CCAGCAGGACAGTCACGAAT
	Reverse	CCATTCAGTGCCTCCACACT
TraesCS6A02G264800.1	Forwards	GGCGGATACTAAGCAGCACT
	Reverse	ATCGAGCAAGCAACGAAGGA
TraesCS6D02G179700.1	Forwards	GAGCCATCCTTTGCGACAAC
	Reverse	GACACCCATGTCGGGTTCAT
TraesCS6D02G187000.1	Forwards	GCTGGTTACATGGGTCCACA
	Reverse	CCAATATTTGCGGCGCCTTT
TraesCS6D02G339500.1	Forwards	AGACAGCTGCTGCTACCTTG
	Reverse	AACATCCCATCACCGCCATT
TraesCS7D02G258700.1	Forwards	CAAAGGGTGCCCAGAATTGC
	Reverse	AACCGATCCGGATAACGCTC
BSMV γ: TaUBP1A.1	Forwards	CCTTAATTAAGTATGCCACTGGATTGATCGA
	Reverse	TTTTCCTTTT GCGGCCGC GT AATGCGATAT TGTACTATT
TaUBP1A.1	Forwards	GCCAACCCGAACAGTCAAAC
	Reverse	ACACGCTCTTGCAACTCGTA
CWMV CP	Forwards	CGCTGCGCTGGATAGGTTCAG
	Reverse	GAAGCGTTTACTCCGTGAGAA
