# Supplementary material for: Genome-wide identification and characterization of UBP gene family in wheat (Triticum aestivum L.)
Source: PeerJ. 2021 Jun 15;9:e11594. doi: 10.7717/peerj.11594 (PMC8212830; doi:10.7717/peerj.11594)
Supplement: Supplemental Information 8 [file peerj-09-11594-s008.xlsx]

## Sheet: qRT-PCR data
	RO			ST			ToL			SeL			ThL			FoL			BoL
	Sample Name	TaCDC CT	Target CT	Sample Name	TaCDC CT	Target CT	Sample Name	TaCDC CT	Target CT	Sample Name	TaCDC CT	Target CT	Sample Name	TaCDC CT	Target CT	Sample Name	TaCDC CT	Target CT	Sample Name	TaCDC CT	Target CT
TraesCS1A02G432600.1	root	21.24	32.68	stem	18.88	27.791	top leaf	19.95	30.8	second leaf	20.91	31.95	third leaf	20.46	32.31	fourth leaf	19.75	33.105	bottom leaf	19.02	32.8
	root	21.33	32.81	stem	18.86	27.796	top leaf	19.95	31	second leaf	20.93	32.12	third leaf	20.52	32.1	fourth leaf	19.79	33.12	bottom leaf	19.03	32.47
	root	21.43	32.94	stem	18.91	27.798	top leaf	20.02	30.51	second leaf	20.94	31.99	third leaf	20.44	32.52	fourth leaf	19.78	33.09	bottom leaf	19.01	32.14
TraesCS1B02G342600.2	root	21.24	25.1	stem	18.88	23.89	top leaf	19.95	23.5	second leaf	20.91	24.67	third leaf	20.46	24.27	fourth leaf	19.75	24.81	bottom leaf	19.02	24.12
	root	21.33	24.98	stem	18.86	23.91	top leaf	19.95	23.67	second leaf	20.93	24.66	third leaf	20.52	24.26	fourth leaf	19.79	24.9	bottom leaf	19.03	24.18
	root	21.43	25.04	stem	18.91	23.92	top leaf	20.02	23.67	second leaf	20.94	24.58	third leaf	20.44	24.32	fourth leaf	19.78	24.91	bottom leaf	19.01	24.16
TraesCS2A02G127200.3	root	20.73	30.07	stem	18.37	26.4	top leaf	19.22	27.5	second leaf	20.3	28.8	third leaf	19.75	29.27	fourth leaf	19.24	29.87	bottom leaf	18.31	29.34
	root	20.72	30.3	stem	18.35	26.61	top leaf	19.25	27.66	second leaf	20.32	28.71	third leaf	19.71	29.33	fourth leaf	19.28	29.85	bottom leaf	18.3	29.51
	root	20.79	30.03	stem	18.38	26.53	top leaf	19.29	27.63	second leaf	20.31	28.73	third leaf	19.73	29.31	fourth leaf	19.25	29.92	bottom leaf	18.38	29.36
TraesCS2A02G302200.2	root	20.73	26.06	stem	18.37	24.89	top leaf	19.22	24.36	second leaf	20.3	25.36	third leaf	19.75	25.22	fourth leaf	19.24	26.32	bottom leaf	18.31	25.52
	root	20.72	25.93	stem	18.35	24.87	top leaf	19.25	24.34	second leaf	20.32	25.72	third leaf	19.71	25.29	fourth leaf	19.28	26.38	bottom leaf	18.3	25.68
	root	20.79	26.12	stem	18.38	24.79	top leaf	19.29	24.32	second leaf	20.31	25.59	third leaf	19.73	25.19	fourth leaf	19.25	26.36	bottom leaf	18.38	25.6
TraesCS2B02G268700.1	root	21.24	27.9	stem	18.88	23.96	top leaf	19.95	25.57	second leaf	20.91	25.96	third leaf	20.46	25.97	fourth leaf	19.75	25.71	bottom leaf	19.02	25.04
	root	21.33	27.75	stem	18.86	23.93	top leaf	19.95	25.56	second leaf	20.93	25.99	third leaf	20.52	25.86	fourth leaf	19.79	25.84	bottom leaf	19.03	25.03
	root	21.43	27.69	stem	18.91	23.89	top leaf	20.02	25.61	second leaf	20.94	25.86	third leaf	20.44	25.92	fourth leaf	19.78	25.75	bottom leaf	19.01	25.04
TraesCS2B02G544700.1	root	20.73	25.38	stem	18.37	22.96	top leaf	19.22	23.33	second leaf	20.3	24.06	third leaf	19.75	25.02	fourth leaf	19.24	25.28	bottom leaf	18.31	24.12
	root	20.72	25.34	stem	18.35	22.78	top leaf	19.25	23.32	second leaf	20.32	24.05	third leaf	19.71	25.02	fourth leaf	19.28	25.35	bottom leaf	18.3	24.32
	root	20.79	25.22	stem	18.38	22.95	top leaf	19.29	23.33	second leaf	20.31	23.95	third leaf	19.73	25.16	fourth leaf	19.25	25.38	bottom leaf	18.38	24.11
TraesCS3A02G201000.1	root	21.24	23.16	stem	18.88	20.69	top leaf	19.95	22.73	second leaf	20.91	22.99	third leaf	20.46	23.16	fourth leaf	19.75	22.21	bottom leaf	19.02	21.49
	root	21.33	23.34	stem	18.86	20.73	top leaf	19.95	22.82	second leaf	20.93	23.02	third leaf	20.52	23.19	fourth leaf	19.79	22.18	bottom leaf	19.03	21.54
	root	21.43	23.41	stem	18.91	20.71	top leaf	20.02	22.76	second leaf	20.94	22.99	third leaf	20.44	23.11	fourth leaf	19.78	22.22	bottom leaf	19.01	21.57
TraesCS3A02G295900.1	root	21.24	25.99	stem	18.88	24.57	top leaf	19.95	24.04	second leaf	20.91	25.84	third leaf	20.46	25.85	fourth leaf	19.75	26.29	bottom leaf	19.02	25.53
	root	21.33	26.01	stem	18.86	24.69	top leaf	19.95	24.23	second leaf	20.93	25.86	third leaf	20.52	25.87	fourth leaf	19.79	26.26	bottom leaf	19.03	25.53
	root	21.43	25.65	stem	18.91	24.58	top leaf	20.02	24.26	second leaf	20.94	25.83	third leaf	20.44	25.78	fourth leaf	19.78	26.01	bottom leaf	19.01	25.54
TraesCS3B02G142100.2	root	21.24	30.68	stem	18.88	28.01	top leaf	19.95	27.8	second leaf	20.91	29.88	third leaf	20.46	29.93	fourth leaf	19.75	30.18	bottom leaf	19.02	29.32
	root	21.33	30.91	stem	18.86	28.22	top leaf	19.95	28.03	second leaf	20.93	29.94	third leaf	20.52	29.94	fourth leaf	19.79	30.06	bottom leaf	19.03	29.5
	root	21.43	30.66	stem	18.91	28.16	top leaf	20.02	27.93	second leaf	20.94	29.94	third leaf	20.44	30.03	fourth leaf	19.78	29.95	bottom leaf	19.01	29.28
TraesCS4D02G266600.2	root	20.73	26.95	stem	18.37	24.65	top leaf	19.22	24.31	second leaf	20.3	25.31	third leaf	19.75	25.07	fourth leaf	19.24	27.37	bottom leaf	18.31	26.07
	root	20.72	26.98	stem	18.35	24.6	top leaf	19.25	24.31	second leaf	20.32	25.39	third leaf	19.71	25.28	fourth leaf	19.28	27.39	bottom leaf	18.3	26.17
	root	20.79	26.83	stem	18.38	24.71	top leaf	19.29	24.37	second leaf	20.31	25.34	third leaf	19.73	25.01	fourth leaf	19.25	27.59	bottom leaf	18.38	26.31
TraesCS6A02G264800.1	root	20.73	22.55	stem	18.37	20.08	top leaf	19.22	20.88	second leaf	20.3	22.38	third leaf	19.75	21.6	fourth leaf	19.24	22.55	bottom leaf	18.31	22.29
	root	20.72	22.73	stem	18.35	20.12	top leaf	19.25	20.93	second leaf	20.32	22.41	third leaf	19.71	21.57	fourth leaf	19.28	22.58	bottom leaf	18.3	22.36
	root	20.79	22.78	stem	18.38	20.08	top leaf	19.29	20.94	second leaf	20.31	22.36	third leaf	19.73	21.59	fourth leaf	19.25	22.6	bottom leaf	18.38	22.5
TraesCS6D02G179700.1	root	21.24	27.56	stem	18.88	25.46	top leaf	19.95	25.02	second leaf	20.91	26.52	third leaf	20.46	26.68	fourth leaf	19.75	27.53	bottom leaf	19.02	26.92
	root	21.33	27.59	stem	18.86	25.51	top leaf	19.95	25.22	second leaf	20.93	26.6	third leaf	20.52	26.89	fourth leaf	19.79	27.44	bottom leaf	19.03	27.1
	root	21.43	27.46	stem	18.91	25.46	top leaf	20.02	25.5	second leaf	20.94	26.57	third leaf	20.44	26.64	fourth leaf	19.78	27.56	bottom leaf	19.01	26.96
TraesCS6D02G187000.1	root	20.73	27.29	stem	18.37	23.28	top leaf	19.22	24.96	second leaf	20.3	25.35	third leaf	19.75	25.86	fourth leaf	19.24	25.1	bottom leaf	18.31	26.46
	root	20.72	27.14	stem	18.35	23.3	top leaf	19.25	24.95	second leaf	20.32	25.38	third leaf	19.71	25.82	fourth leaf	19.28	25.23	bottom leaf	18.3	26.42
	root	20.79	27.06	stem	18.38	23.29	top leaf	19.29	24.98	second leaf	20.31	25.23	third leaf	19.73	25.79	fourth leaf	19.25	25.12	bottom leaf	18.38	26.45
TraesCS6D02G339500.1	root	21.24	26.67	stem	18.88	25.2	top leaf	19.95	24.81	second leaf	20.91	26.27	third leaf	20.46	26.03	fourth leaf	19.75	26.83	bottom leaf	19.02	26.13
	root	21.33	26.54	stem	18.86	25.28	top leaf	19.95	24.85	second leaf	20.93	26.33	third leaf	20.52	26	fourth leaf	19.79	27.09	bottom leaf	19.03	26.3
	root	21.43	26.75	stem	18.91	25.42	top leaf	20.02	24.85	second leaf	20.94	26.22	third leaf	20.44	26.12	fourth leaf	19.78	26.89	bottom leaf	19.01	26.27
TraesCS7D02G258700.1	root	20.73	28.89	stem	18.37	27.32	top leaf	19.22	26.33	second leaf	20.3	27.91	third leaf	19.75	27.86	fourth leaf	19.24	28.11	bottom leaf	18.31	26.91
	root	20.72	28.73	stem	18.35	27.28	top leaf	19.25	26.35	second leaf	20.32	27.97	third leaf	19.71	27.67	fourth leaf	19.28	28.1	bottom leaf	18.3	26.89
	root	20.79	28.95	stem	18.38	27.3	top leaf	19.29	26.22	second leaf	20.31	27.8	third leaf	19.73	27.66	fourth leaf	19.25	28.02	bottom leaf	18.38	26.86
Note：The T. aestivum cell division cycle (TaCDC) gene (Accession Number: XM_020313450) was used as the internal control .

## Sheet: Tissue HeatMap
Gene	RO	ST	ToL	SeL	ThL	FoL	BoL
TraesCS1A02G432600.1	1	5.91851	1.60214	1.30435	0.779165	0.276433	0.254664
TraesCS1B02G342600.2	1	0.401461	1.04729	0.997692	0.93088	0.380684	0.371989
TraesCS2A02G127200.3	1	2.36199	2.06098	1.93187	0.878633	0.424352	0.310644
TraesCS2A02G302200.2	1	0.437291	1.15136	1.03049	0.862542	0.285851	0.25349
TraesCS2B02G268700.1	1	2.64512	1.79005	2.70695	2.00463	1.3692	1.34723
TraesCS2B02G544700.1	1	1.02574	1.40769	1.81085	0.586417	0.350301	0.409897
TraesCS3A02G201000.1	1	1.10445	0.56383	0.93088	0.61132	0.726986	0.686184
TraesCS3A02G295900.1	1	0.441351	1.27162	0.775572	0.570382	0.274841	0.256435
TraesCS3B02G142100.2	1	1.12506	2.77022	1.34102	0.948246	0.545884	0.524858
TraesCS4D02G266600.2	1	0.92445	2.1386	2.19872	1.7211	0.246558	0.312083
TraesCS6A02G264800.1	1	1.15936	1.21139	0.911722	1.05946	0.384219	0.231112
TraesCS6D02G179700.1	1	0.76313	1.90528	1.4811	0.959264	0.345478	0.293209
TraesCS6D02G187000.1	1	2.81539	1.63203	2.65124	1.25122	1.43727	0.308498
TraesCS6D02G339500.1	1	0.467596	1.37237	0.981686	0.83702	0.278677	0.269184
TraesCS7D02G258700.1	1	0.565135	2.08975	1.4406	1.07923	0.61132	0.733736
