# Supplementary material for: Genome-wide identification and characterization of UBP gene family in wheat (Triticum aestivum L.)
Source: PeerJ. 2021 Jun 15;9:e11594. doi: 10.7717/peerj.11594 (PMC8212830; doi:10.7717/peerj.11594)
Supplement: Supplemental Information 9 [file peerj-09-11594-s009.xlsx]

## Sheet: qRT-PCR data
	H2O treatment (after 3 hours)			SA treatment (after 3 hours)
	Sample Name	TaCDC CT	Target CT	Sample Name	TaCDC CT	Target CT
TraesCS1A02G432600.1	H2O treatment	18.7296	33.6182	SA treatment	18.3531	30.5438
	H2O treatment	18.6273	33.1084	SA treatment	18.3708	30.3198
	H2O treatment	18.72	33.3633	SA treatment	18.3885	30.0957
TraesCS1B02G342600.2	H2O treatment	18.7296	23.417	SA treatment	18.3531	22.3461
	H2O treatment	18.6273	23.6246	SA treatment	18.3708	22.5153
	H2O treatment	18.72	23.6068	SA treatment	18.3885	22.4788
TraesCS2A02G127200.3	H2O treatment	18.83	22.536	SA treatment	18.553	20.591
	H2O treatment	18.837	22.702	SA treatment	18.577	20.589
	H2O treatment	18.82	22.539	SA treatment	18.588	20.541
TraesCS2A02G302200.2	H2O treatment	18.83	20.463	SA treatment	18.553	18.738
	H2O treatment	18.837	20.319	SA treatment	18.577	19.028
	H2O treatment	18.82	20.468	SA treatment	18.588	18.735
TraesCS2B02G268700.1	H2O treatment	18.7296	25.0469	SA treatment	18.3531	23.7611
	H2O treatment	18.6273	24.8566	SA treatment	18.3708	23.6309
	H2O treatment	18.72	24.6857	SA treatment	18.3885	23.7035
TraesCS2B02G544700.1	H2O treatment	18.83	23.993	SA treatment	18.553	21.781
	H2O treatment	18.837	23.97	SA treatment	18.577	21.79
	H2O treatment	18.82	23.958	SA treatment	18.588	21.697
TraesCS3A02G201000.1	H2O treatment	18.7296	21.5102	SA treatment	18.3531	20.6952
	H2O treatment	18.6273	21.7031	SA treatment	18.3708	20.6849
	H2O treatment	18.72	21.6467	SA treatment	18.3885	20.6123
TraesCS3A02G295900.1	H2O treatment	18.7296	23.9306	SA treatment	18.3531	22.5894
	H2O treatment	18.6273	24.2275	SA treatment	18.3708	22.5758
	H2O treatment	18.72	24.107	SA treatment	18.3885	22.4488
TraesCS3B02G142100.2	H2O treatment	18.7296	27.1879	SA treatment	18.3531	24.9019
	H2O treatment	18.6273	27.2029	SA treatment	18.3708	24.9725
	H2O treatment	18.72	27.3685	SA treatment	18.3885	25.2633
TraesCS4D02G266600.2	H2O treatment	18.83	24.072	SA treatment	18.553	22.705
	H2O treatment	18.837	24.092	SA treatment	18.577	22.692
	H2O treatment	18.82	23.866	SA treatment	18.588	22.687
TraesCS6A02G264800.1	H2O treatment	18.83	21.828	SA treatment	18.553	19.828
	H2O treatment	18.837	21.996	SA treatment	18.577	19.938
	H2O treatment	18.82	21.822	SA treatment	18.588	19.825
TraesCS6D02G179700.1	H2O treatment	18.7296	24.0358	SA treatment	18.3531	22.8414
	H2O treatment	18.6273	24.1046	SA treatment	18.3708	22.6701
	H2O treatment	18.72	24.4706	SA treatment	18.3885	22.6425
TraesCS6D02G187000.1	H2O treatment	18.83	21.894	SA treatment	18.553	20.011
	H2O treatment	18.837	22.04	SA treatment	18.577	19.981
	H2O treatment	18.82	21.809	SA treatment	18.588	19.963
TraesCS6D02G339500.1	H2O treatment	18.7296	24.8489	SA treatment	18.3531	23.8764
	H2O treatment	18.6273	25.2593	SA treatment	18.3708	23.9243
	H2O treatment	18.72	24.9965	SA treatment	18.3885	24.074
TraesCS7D02G258700.1	H2O treatment	18.83	21.325	SA treatment	18.553	19.728
	H2O treatment	18.837	21.366	SA treatment	18.577	19.638
	H2O treatment	18.82	21.358	SA treatment	18.588	19.725
Note：The T. aestivum cell division cycle (TaCDC) gene (Accession Number: XM_020313450) was used as the internal control .
