# Supplementary material for: Genome-wide identification and characterization of UBP gene family in wheat (Triticum aestivum L.)
Source: PeerJ. 2021 Jun 15;9:e11594. doi: 10.7717/peerj.11594 (PMC8212830; doi:10.7717/peerj.11594)
Supplement: Supplemental Information 10 [file peerj-09-11594-s010.xlsx]

## Sheet: Virus-infected qRT-PCR data
	MOCK			CWMV-infected			WYMV-infected
	Sample Name	TaCDC CT	Target CT	Sample Name	TaCDC CT	Target CT	Sample Name	TaCDC CT	Target CT
TraesCS1A02G432600.1	MOCK 8dpi	18.9748	25.6515	CWMV 8dpi	18.264	28.3586	WYMV 8dpi	19.4887	27.6331
	MOCK 8dpi	18.4252	27.07	CWMV 8dpi	19.2286	28.2774	WYMV 8dpi	17.8459	26.8231
	MOCK 8dpi	18.3284	28.6318	CWMV 8dpi	18.7157	28.893	WYMV 8dpi	18.3558	28.4037
	MOCK 11dpi	18.0875	30.8353	CWMV 11dpi	18.2198	28.4962	WYMV 11dpi	18.231	29.1074
	MOCK 11dpi	18.2616	30.258	CWMV 11dpi	18.0994	28.5158	WYMV 11dpi	18.0426	29.527
	MOCK 11dpi	18.2651	30.4614	CWMV 11dpi	18.7177	28.5943	WYMV 11dpi	17.9546	29.7433
	MOCK 14dpi	17.8979	31.3762	CWMV 14dpi	18.0915	31.4404	WYMV 14dpi	18.5673	31.072
	MOCK 14dpi	17.5932	30.8442	CWMV 14dpi	18.3275	31.2806	WYMV 14dpi	18.6107	31.0686
	MOCK 14dpi	17.694	31.11	CWMV 14dpi	18.2628	31.36	WYMV 14dpi	18.5882	31.0753
	MOCK 17dpi	19.8774	26.9462	CWMV 17dpi	19.2377	26.9504	WYMV 17dpi	19.6772	27.1629
	MOCK 17dpi	19.5441	26.658	CWMV 17dpi	19.7811	26.8478	WYMV 17dpi	19.6676	27.3885
	MOCK 17dpi	19.7202	26.8817	CWMV 17dpi	19.8072	26.3917	WYMV 17dpi	19.672	27.034
TraesCS1B02G342600.2	MOCK 8dpi	18.9748	22.7247	CWMV 8dpi	18.264	22.2666	WYMV 8dpi	19.4887	23.9213
	MOCK 8dpi	18.4252	22.4854	CWMV 8dpi	19.2286	22.6116	WYMV 8dpi	17.8459	21.6285
	MOCK 8dpi	18.3284	22.2743	CWMV 8dpi	18.7157	22.8996	WYMV 8dpi	18.3558	22.5676
	MOCK 11dpi	18.0875	23.3145	CWMV 11dpi	18.2198	23.6704	WYMV 11dpi	18.231	23.3418
	MOCK 11dpi	18.2616	23.3819	CWMV 11dpi	18.0994	23.7324	WYMV 11dpi	18.0426	23.4388
	MOCK 11dpi	18.2651	23.3205	CWMV 11dpi	18.7177	23.7389	WYMV 11dpi	17.9546	23.2591
	MOCK 14dpi	17.8979	22.6916	CWMV 14dpi	18.0915	22.7795	WYMV 14dpi	18.5673	23.434
	MOCK 14dpi	17.5932	22.577	CWMV 14dpi	18.3275	22.9791	WYMV 14dpi	18.6107	23.4337
	MOCK 14dpi	17.694	22.7996	CWMV 14dpi	18.2628	22.7336	WYMV 14dpi	18.5882	23.2982
	MOCK 17dpi	19.8774	26.415	CWMV 17dpi	19.2377	25.5268	WYMV 17dpi	19.6772	25.6165
	MOCK 17dpi	19.5441	26.4613	CWMV 17dpi	19.7811	25.8654	WYMV 17dpi	19.6676	25.9582
	MOCK 17dpi	19.7202	26.3687	CWMV 17dpi	19.8072	25.7313	WYMV 17dpi	19.672	25.9016
TraesCS2A02G127200.3	MOCK 8dpi	18.334	24.6789	CWMV 8dpi	18.8265	23.9931	WYMV 8dpi	18.7279	25.361
	MOCK 8dpi	18.4916	24.8031	CWMV 8dpi	18.9389	23.9704	WYMV 8dpi	18.8383	25.417
	MOCK 8dpi	18.4106	24.7397	CWMV 8dpi	18.8227	23.9585	WYMV 8dpi	18.7247	25.3388
	MOCK 11dpi	18.6157	25.8161	CWMV 11dpi	18.9619	25.0716	WYMV 11dpi	19.0911	26.0849
	MOCK 11dpi	18.5228	25.6334	CWMV 11dpi	18.9514	25.0916	WYMV 11dpi	18.9411	26.1214
	MOCK 11dpi	18.5257	25.7986	CWMV 11dpi	18.9572	24.8665	WYMV 11dpi	18.9891	26.0901
	MOCK 14dpi	19.4108	25.8317	CWMV 14dpi	19.6643	25.9349	WYMV 14dpi	19.671	25.5845
	MOCK 14dpi	19.579	26.1456	CWMV 14dpi	19.6768	25.9105	WYMV 14dpi	19.5767	25.6192
	MOCK 14dpi	19.5303	25.8125	CWMV 14dpi	19.7377	25.7749	WYMV 14dpi	19.6075	25.6333
	MOCK 17dpi	19.6674	23.8035	CWMV 17dpi	19.6254	24.0992	WYMV 17dpi	20.1051	23.6864
	MOCK 17dpi	19.77	23.8385	CWMV 17dpi	19.7236	23.9976	WYMV 17dpi	19.9815	23.7855
	MOCK 17dpi	19.8789	23.8653	CWMV 17dpi	19.6578	23.9588	WYMV 17dpi	19.8569	23.6919
TraesCS2A02G302200.2	MOCK 8dpi	18.334	20.0089	CWMV 8dpi	18.8265	20.8936	WYMV 8dpi	18.7279	20.1029
	MOCK 8dpi	18.4916	19.795	CWMV 8dpi	18.9389	21.0404	WYMV 8dpi	18.8383	19.9207
	MOCK 8dpi	18.4106	19.7736	CWMV 8dpi	18.8227	20.8087	WYMV 8dpi	18.7247	19.9636
	MOCK 11dpi	18.6157	20.9785	CWMV 11dpi	18.9619	21.3246	WYMV 11dpi	19.0911	21.1283
	MOCK 11dpi	18.5228	20.9679	CWMV 11dpi	18.9514	21.3662	WYMV 11dpi	18.9411	21.2302
	MOCK 11dpi	18.5257	20.7597	CWMV 11dpi	18.9572	21.3577	WYMV 11dpi	18.9891	21.2357
	MOCK 14dpi	19.4108	21.7512	CWMV 14dpi	19.6643	22.3652	WYMV 14dpi	19.671	21.4332
	MOCK 14dpi	19.579	21.6004	CWMV 14dpi	19.6768	22.4025	WYMV 14dpi	19.5767	21.5016
	MOCK 14dpi	19.5303	21.6401	CWMV 14dpi	19.7377	22.2973	WYMV 14dpi	19.6075	21.5977
	MOCK 17dpi	19.6674	20.791	CWMV 17dpi	19.6254	21.5355	WYMV 17dpi	20.1051	21.1185
	MOCK 17dpi	19.77	20.6412	CWMV 17dpi	19.7236	21.5289	WYMV 17dpi	19.9815	21.0507
	MOCK 17dpi	19.8789	20.6113	CWMV 17dpi	19.6578	21.5303	WYMV 17dpi	19.8569	20.8917
TraesCS2B02G268700.1	MOCK 8dpi	18.9748	25.4842	CWMV 8dpi	18.264	24.6818	WYMV 8dpi	19.4887	26.0525
	MOCK 8dpi	18.4252	24.8991	CWMV 8dpi	19.2286	25.8106	WYMV 8dpi	17.8459	24.0157
	MOCK 8dpi	18.3284	25.0321	CWMV 8dpi	18.7157	25.7387	WYMV 8dpi	18.3558	24.5925
	MOCK 11dpi	18.0875	24.7819	CWMV 11dpi	18.2198	24.7618	WYMV 11dpi	18.231	24.5107
	MOCK 11dpi	18.2616	24.8511	CWMV 11dpi	18.0994	24.717	WYMV 11dpi	18.0426	25.0648
	MOCK 11dpi	18.2651	24.7163	CWMV 11dpi	18.7177	24.8045	WYMV 11dpi	17.9546	24.8877
	MOCK 14dpi	17.8979	24.2311	CWMV 14dpi	18.0915	24.3219	WYMV 14dpi	18.5673	25.0883
	MOCK 14dpi	17.5932	24.4155	CWMV 14dpi	18.3275	24.7689	WYMV 14dpi	18.6107	25.1225
	MOCK 14dpi	17.694	24.1987	CWMV 14dpi	18.2628	24.5551	WYMV 14dpi	18.5882	24.9925
	MOCK 17dpi	19.8774	27.5635	CWMV 17dpi	19.2377	26.6155	WYMV 17dpi	19.6772	27.2232
	MOCK 17dpi	19.5441	27.5636	CWMV 17dpi	19.7811	26.4598	WYMV 17dpi	19.6676	27.2195
	MOCK 17dpi	19.7202	27.3608	CWMV 17dpi	19.8072	26.7298	WYMV 17dpi	19.672	27.267
TraesCS2B02G544700.1	MOCK 8dpi	18.334	22.5815	CWMV 8dpi	18.8265	22.5011	WYMV 8dpi	18.7279	22.5363
	MOCK 8dpi	18.4916	22.8093	CWMV 8dpi	18.9389	22.6898	WYMV 8dpi	18.8383	22.5395
	MOCK 8dpi	18.4106	22.8195	CWMV 8dpi	18.8227	22.7545	WYMV 8dpi	18.7247	22.5353
	MOCK 11dpi	18.6157	22.9991	CWMV 11dpi	18.9619	23.7956	WYMV 11dpi	19.0911	23.273
	MOCK 11dpi	18.5228	23.07	CWMV 11dpi	18.9514	23.7043	WYMV 11dpi	18.9411	23.2791
	MOCK 11dpi	18.5257	23.1703	CWMV 11dpi	18.9572	23.9281	WYMV 11dpi	18.9891	23.2197
	MOCK 14dpi	19.4108	23.9382	CWMV 14dpi	19.6643	23.7895	WYMV 14dpi	19.671	24.1531
	MOCK 14dpi	19.579	23.8529	CWMV 14dpi	19.6768	23.6591	WYMV 14dpi	19.5767	24.117
	MOCK 14dpi	19.5303	23.777	CWMV 14dpi	19.7377	23.8113	WYMV 14dpi	19.6075	24.2073
	MOCK 17dpi	19.6674	25.1546	CWMV 17dpi	19.6254	25.5031	WYMV 17dpi	20.1051	24.6161
	MOCK 17dpi	19.77	25.098	CWMV 17dpi	19.7236	25.5543	WYMV 17dpi	19.9815	24.6259
	MOCK 17dpi	19.8789	25.0826	CWMV 17dpi	19.6578	25.5823	WYMV 17dpi	19.8569	24.5671
TraesCS3A02G201000.1	MOCK 8dpi	18.9748	22.8291	CWMV 8dpi	18.264	20.2746	WYMV 8dpi	19.4887	23.0348
	MOCK 8dpi	18.4252	21.1958	CWMV 8dpi	19.2286	21.5115	WYMV 8dpi	17.8459	20.1705
	MOCK 8dpi	18.3284	21.1286	CWMV 8dpi	18.7157	21.7541	WYMV 8dpi	18.3558	21.1493
	MOCK 11dpi	18.0875	20.9939	CWMV 11dpi	18.2198	21.4802	WYMV 11dpi	18.231	21.6085
	MOCK 11dpi	18.2616	20.9786	CWMV 11dpi	18.0994	21.3222	WYMV 11dpi	18.0426	21.4941
	MOCK 11dpi	18.2651	21.0522	CWMV 11dpi	18.7177	21.4478	WYMV 11dpi	17.9546	21.4065
	MOCK 14dpi	17.8979	20.0211	CWMV 14dpi	18.0915	20.5112	WYMV 14dpi	18.5673	21.1342
	MOCK 14dpi	17.5932	19.9769	CWMV 14dpi	18.3275	20.5019	WYMV 14dpi	18.6107	21.4887
	MOCK 14dpi	17.694	19.9515	CWMV 14dpi	18.2628	20.2091	WYMV 14dpi	18.5882	21.0577
	MOCK 17dpi	19.8774	24.7819	CWMV 17dpi	19.2377	24.3534	WYMV 17dpi	19.6772	25.0899
	MOCK 17dpi	19.5441	24.5814	CWMV 17dpi	19.7811	24.5619	WYMV 17dpi	19.6676	25.308
	MOCK 17dpi	19.7202	25.0244	CWMV 17dpi	19.8072	24.7081	WYMV 17dpi	19.672	25.1434
TraesCS3A02G295900.1	MOCK 8dpi	18.9748	24.7218	CWMV 8dpi	18.264	22.3334	WYMV 8dpi	19.4887	25.2797
	MOCK 8dpi	18.4252	22.9698	CWMV 8dpi	19.2286	23.5869	WYMV 8dpi	17.8459	22.1754
	MOCK 8dpi	18.3284	23.3459	CWMV 8dpi	18.7157	23.856	WYMV 8dpi	18.3558	23.0912
	MOCK 11dpi	18.0875	22.9873	CWMV 11dpi	18.2198	22.9841	WYMV 11dpi	18.231	22.902
	MOCK 11dpi	18.2616	22.7909	CWMV 11dpi	18.0994	22.8519	WYMV 11dpi	18.0426	22.949
	MOCK 11dpi	18.2651	22.7969	CWMV 11dpi	18.7177	22.8504	WYMV 11dpi	17.9546	22.9965
	MOCK 14dpi	17.8979	22.496	CWMV 14dpi	18.0915	22.1743	WYMV 14dpi	18.5673	23.1299
	MOCK 14dpi	17.5932	22.1644	CWMV 14dpi	18.3275	22.6291	WYMV 14dpi	18.6107	23.3529
	MOCK 14dpi	17.694	22.33	CWMV 14dpi	18.2628	22.3254	WYMV 14dpi	18.5882	22.9812
	MOCK 17dpi	19.8774	30.0758	CWMV 17dpi	19.2377	29.495	WYMV 17dpi	19.6772	29.5912
	MOCK 17dpi	19.5441	30.1311	CWMV 17dpi	19.7811	29.513	WYMV 17dpi	19.6676	29.4451
	MOCK 17dpi	19.7202	30.103	CWMV 17dpi	19.8072	29.4015	WYMV 17dpi	19.672	29.6621
TraesCS3B02G142100.2	MOCK 8dpi	18.9748	28.6248	CWMV 8dpi	18.264	25.1965	WYMV 8dpi	19.4887	28.626
	MOCK 8dpi	18.4252	25.6943	CWMV 8dpi	19.2286	26.4206	WYMV 8dpi	17.8459	25.252
	MOCK 8dpi	18.3284	26.286	CWMV 8dpi	18.7157	26.6845	WYMV 8dpi	18.3558	26.3548
	MOCK 11dpi	18.0875	25.8071	CWMV 11dpi	18.2198	26.2814	WYMV 11dpi	18.231	26.1756
	MOCK 11dpi	18.2616	25.9076	CWMV 11dpi	18.0994	26.4405	WYMV 11dpi	18.0426	26.3036
	MOCK 11dpi	18.2651	25.6598	CWMV 11dpi	18.7177	26.1808	WYMV 11dpi	17.9546	26.5925
	MOCK 14dpi	17.8979	24.6315	CWMV 14dpi	18.0915	24.7498	WYMV 14dpi	18.5673	25.6035
	MOCK 14dpi	17.5932	24.8117	CWMV 14dpi	18.3275	24.8873	WYMV 14dpi	18.6107	25.5662
	MOCK 14dpi	17.694	24.6843	CWMV 14dpi	18.2628	24.8714	WYMV 14dpi	18.5882	25.5341
	MOCK 17dpi	19.8774	30.4684	CWMV 17dpi	19.2377	29.685	WYMV 17dpi	19.6772	29.6914
	MOCK 17dpi	19.5441	30.0922	CWMV 17dpi	19.7811	29.7241	WYMV 17dpi	19.6676	29.9045
	MOCK 17dpi	19.7202	30.3523	CWMV 17dpi	19.8072	29.52	WYMV 17dpi	19.672	29.8303
TraesCS4D02G266600.2	MOCK 8dpi	18.334	20.3355	CWMV 8dpi	18.8265	21.2256	WYMV 8dpi	18.7279	20.6027
	MOCK 8dpi	18.4916	20.2472	CWMV 8dpi	18.9389	21.3632	WYMV 8dpi	18.8383	20.7198
	MOCK 8dpi	18.4106	20.2243	CWMV 8dpi	18.8227	21.3677	WYMV 8dpi	18.7247	20.4585
	MOCK 11dpi	18.6157	20.7523	CWMV 11dpi	18.9619	22.3045	WYMV 11dpi	19.0911	20.4628
	MOCK 11dpi	18.5228	20.643	CWMV 11dpi	18.9514	22.3242	WYMV 11dpi	18.9411	20.3191
	MOCK 11dpi	18.5257	20.8745	CWMV 11dpi	18.9572	22.3202	WYMV 11dpi	18.9891	20.4678
	MOCK 14dpi	19.4108	22.3683	CWMV 14dpi	19.6643	23.3421	WYMV 14dpi	19.671	22.1874
	MOCK 14dpi	19.579	22.3366	CWMV 14dpi	19.6768	23.3426	WYMV 14dpi	19.5767	22.296
	MOCK 14dpi	19.5303	22.4198	CWMV 14dpi	19.7377	23.2577	WYMV 14dpi	19.6075	22.2517
	MOCK 17dpi	19.6674	21.7833	CWMV 17dpi	19.6254	21.9906	WYMV 17dpi	20.1051	21.5645
	MOCK 17dpi	19.77	21.8422	CWMV 17dpi	19.7236	21.9909	WYMV 17dpi	19.9815	21.5132
	MOCK 17dpi	19.8789	21.7428	CWMV 17dpi	19.6578	21.9097	WYMV 17dpi	19.8569	21.5376
TraesCS6A02G264800.1	MOCK 8dpi	18.334	21.1389	CWMV 8dpi	18.8265	22.0719	WYMV 8dpi	18.7279	21.6354
	MOCK 8dpi	18.4916	21.2787	CWMV 8dpi	18.9389	22.0015	WYMV 8dpi	18.8383	21.5131
	MOCK 8dpi	18.4106	21.1646	CWMV 8dpi	18.8227	22.1678	WYMV 8dpi	18.7247	21.5627
	MOCK 11dpi	18.6157	22.4866	CWMV 11dpi	18.9619	23.0156	WYMV 11dpi	19.0911	21.837
	MOCK 11dpi	18.5228	22.3015	CWMV 11dpi	18.9514	23.0954	WYMV 11dpi	18.9411	21.8573
	MOCK 11dpi	18.5257	22.3792	CWMV 11dpi	18.9572	23.0138	WYMV 11dpi	18.9891	21.9436
	MOCK 14dpi	19.4108	22.1186	CWMV 14dpi	19.6643	22.0137	WYMV 14dpi	19.671	22.6051
	MOCK 14dpi	19.579	22.0523	CWMV 14dpi	19.6768	22.0548	WYMV 14dpi	19.5767	22.6229
	MOCK 14dpi	19.5303	21.9885	CWMV 14dpi	19.7377	22.0313	WYMV 14dpi	19.6075	22.4612
	MOCK 17dpi	19.6674	24.0376	CWMV 17dpi	19.6254	24.007	WYMV 17dpi	20.1051	24.7189
	MOCK 17dpi	19.77	24.0313	CWMV 17dpi	19.7236	24.0952	WYMV 17dpi	19.9815	24.9232
	MOCK 17dpi	19.8789	23.9778	CWMV 17dpi	19.6578	24.0191	WYMV 17dpi	19.8569	24.9557
TraesCS6D02G179700.1	MOCK 8dpi	18.9748	24.4614	CWMV 8dpi	18.264	23.449	WYMV 8dpi	19.4887	25.4749
	MOCK 8dpi	18.4252	23.9441	CWMV 8dpi	19.2286	24.5908	WYMV 8dpi	17.8459	22.844
	MOCK 8dpi	18.3284	23.8587	CWMV 8dpi	18.7157	24.0759	WYMV 8dpi	18.3558	23.5368
	MOCK 11dpi	18.0875	23.2383	CWMV 11dpi	18.2198	23.5547	WYMV 11dpi	18.231	23.5254
	MOCK 11dpi	18.2616	23.5312	CWMV 11dpi	18.0994	23.4873	WYMV 11dpi	18.0426	23.3996
	MOCK 11dpi	18.2651	23.3725	CWMV 11dpi	18.7177	23.397	WYMV 11dpi	17.9546	23.3361
	MOCK 14dpi	17.8979	23.0982	CWMV 14dpi	18.0915	23.4068	WYMV 14dpi	18.5673	23.5427
	MOCK 14dpi	17.5932	22.9767	CWMV 14dpi	18.3275	23.2637	WYMV 14dpi	18.6107	23.7856
	MOCK 14dpi	17.694	22.9835	CWMV 14dpi	18.2628	23.3268	WYMV 14dpi	18.5882	23.5603
	MOCK 17dpi	19.8774	25.0679	CWMV 17dpi	19.2377	24.7316	WYMV 17dpi	19.6772	25.0107
	MOCK 17dpi	19.5441	25.3662	CWMV 17dpi	19.7811	24.7697	WYMV 17dpi	19.6676	25.1691
	MOCK 17dpi	19.7202	24.9567	CWMV 17dpi	19.8072	24.6415	WYMV 17dpi	19.672	25.0329
TraesCS6D02G187000.1	MOCK 8dpi	18.334	24.0718	CWMV 8dpi	18.8265	23.1554	WYMV 8dpi	18.7279	24.0453
	MOCK 8dpi	18.4916	24.0878	CWMV 8dpi	18.9389	23.2112	WYMV 8dpi	18.8383	24.0271
	MOCK 8dpi	18.4106	23.9872	CWMV 8dpi	18.8227	23.2204	WYMV 8dpi	18.7247	24.2427
	MOCK 11dpi	18.6157	24.648	CWMV 11dpi	18.9619	23.1232	WYMV 11dpi	19.0911	24.6229
	MOCK 11dpi	18.5228	24.6624	CWMV 11dpi	18.9514	23.1705	WYMV 11dpi	18.9411	24.6751
	MOCK 11dpi	18.5257	24.6909	CWMV 11dpi	18.9572	23.1436	WYMV 11dpi	18.9891	24.6054
	MOCK 14dpi	19.4108	23.7779	CWMV 14dpi	19.6643	23.4098	WYMV 14dpi	19.671	23.7281
	MOCK 14dpi	19.579	23.8782	CWMV 14dpi	19.6768	23.3226	WYMV 14dpi	19.5767	23.8969
	MOCK 14dpi	19.5303	23.7933	CWMV 14dpi	19.7377	23.2995	WYMV 14dpi	19.6075	23.8327
	MOCK 17dpi	19.6674	24.4622	CWMV 17dpi	19.6254	23.5716	WYMV 17dpi	20.1051	24.563
	MOCK 17dpi	19.77	24.554	CWMV 17dpi	19.7236	23.4691	WYMV 17dpi	19.9815	24.6363
	MOCK 17dpi	19.8789	24.6768	CWMV 17dpi	19.6578	23.3701	WYMV 17dpi	19.8569	24.4754
TraesCS6D02G339500.1	MOCK 8dpi	18.9748	23.4488	CWMV 8dpi	18.264	24.4954	WYMV 8dpi	19.4887	25.1863
	MOCK 8dpi	18.4252	23.7939	CWMV 8dpi	19.2286	24.4993	WYMV 8dpi	17.8459	23.5195
	MOCK 8dpi	18.3284	24.2323	CWMV 8dpi	18.7157	24.9338	WYMV 8dpi	18.3558	24.8324
	MOCK 11dpi	18.0875	24.4314	CWMV 11dpi	18.2198	24.3254	WYMV 11dpi	18.231	24.5291
	MOCK 11dpi	18.2616	24.8363	CWMV 11dpi	18.0994	24.6825	WYMV 11dpi	18.0426	24.3248
	MOCK 11dpi	18.2651	24.4266	CWMV 11dpi	18.7177	24.1472	WYMV 11dpi	17.9546	24.6886
	MOCK 14dpi	17.8979	24.3092	CWMV 14dpi	18.0915	24.1371	WYMV 14dpi	18.5673	24.6783
	MOCK 14dpi	17.5932	24.169	CWMV 14dpi	18.3275	24.1425	WYMV 14dpi	18.6107	24.4139
	MOCK 14dpi	17.694	24.5339	CWMV 14dpi	18.2628	23.992	WYMV 14dpi	18.5882	24.5418
	MOCK 17dpi	19.8774	25.2114	CWMV 17dpi	19.2377	24.6247	WYMV 17dpi	19.6772	25.392
	MOCK 17dpi	19.5441	25.1619	CWMV 17dpi	19.7811	25.2167	WYMV 17dpi	19.6676	25.2841
	MOCK 17dpi	19.7202	25.3354	CWMV 17dpi	19.8072	24.9069	WYMV 17dpi	19.672	25.2666
TraesCS7D02G258700.1	MOCK 8dpi	18.334	21.7409	CWMV 8dpi	18.8265	22.8582	WYMV 8dpi	18.7279	22.2093
	MOCK 8dpi	18.4916	21.7677	CWMV 8dpi	18.9389	22.8599	WYMV 8dpi	18.8383	21.9993
	MOCK 8dpi	18.4106	21.8681	CWMV 8dpi	18.8227	22.8849	WYMV 8dpi	18.7247	22.1571
	MOCK 11dpi	18.6157	22.2736	CWMV 11dpi	18.9619	22.2294	WYMV 11dpi	19.0911	21.9693
	MOCK 11dpi	18.5228	22.0978	CWMV 11dpi	18.9514	22.1264	WYMV 11dpi	18.9411	22.0531
	MOCK 11dpi	18.5257	22.1813	CWMV 11dpi	18.9572	22.1804	WYMV 11dpi	18.9891	22.1854
	MOCK 14dpi	19.4108	23.6416	CWMV 14dpi	19.6643	22.1551	WYMV 14dpi	19.671	23.4377
	MOCK 14dpi	19.579	23.4595	CWMV 14dpi	19.6768	22.261	WYMV 14dpi	19.5767	23.4285
	MOCK 14dpi	19.5303	23.4604	CWMV 14dpi	19.7377	22.3664	WYMV 14dpi	19.6075	23.4685
	MOCK 17dpi	19.6674	22.5266	CWMV 17dpi	19.6254	22.93	WYMV 17dpi	20.1051	21.8282
	MOCK 17dpi	19.77	22.561	CWMV 17dpi	19.7236	22.8302	WYMV 17dpi	19.9815	21.9956
	MOCK 17dpi	19.8789	22.3459	CWMV 17dpi	19.6578	22.9156	WYMV 17dpi	19.8569	21.8219
Note：The T. aestivum cell division cycle (TaCDC) gene (Accession Number: XM_020313450) was used as the internal control .
