# Supplementary material for: Genome-wide identification and characterization of UBP gene family in wheat (Triticum aestivum L.)
Source: PeerJ. 2021 Jun 15;9:e11594. doi: 10.7717/peerj.11594 (PMC8212830; doi:10.7717/peerj.11594)
Supplement: Supplemental Information 11 [file peerj-09-11594-s011.xlsx]

## Sheet: TaUBP1A.1-silenced qRT-PCR data
Relative expression level of TaUBP1A.1
TaUBP1A.1 (TraesCS1A02G432600.1)	BSMV: 00 + CWMV			BSMV: TaUBP1A.1 + CWMV
	Sample Name	TaCDC CT	TaUBP1A.1 CT	Sample Name	TaCDC CT	TaUBP1A.1 CT
	BSMV: 00 + CWMV	24.6327	31.8794	BSMV: TaUBP1A.1 + CWMV	22.6125	31.5739
	BSMV: 00 + CWMV	24.1095	31.3367	BSMV: TaUBP1A.1 + CWMV	22.7574	31.1259
	BSMV: 00 + CWMV	22.6853	29.389	BSMV: TaUBP1A.1 + CWMV	22.7775	30.8783
Relative expression level of CWMV CP
CWMV CP	BSMV: 00 + CWMV			BSMV: TaUBP1A.1 + CWMV
	Sample Name	TaCDC CT	TaUBP1A.1 CT	Sample Name	TaCDC CT	TaUBP1A.1 CT
	BSMV: 00 + CWMV	22.0005	26.9128	BSMV: TaUBP1A.1 + CWMV	21.8965	25.3434
	BSMV: 00 + CWMV	21.8784	26.8126	BSMV: TaUBP1A.1 + CWMV	22.2547	25.3928
	BSMV: 00 + CWMV	21.9828	26.8559	BSMV: TaUBP1A.1 + CWMV	22.1439	25.5378
Note：The T. aestivum cell division cycle (TaCDC) gene (Accession Number: XM_020313450) was used as the internal control .

## Sheet: Statistic analysis
Relative expression level of TaUBP1A.1
Gene						Stdev	Average		ΔCT		ΔΔCT	Fold Change	Fold Change Average
TaCDC	00-1	24.5688	24.596	24.6239	24.7422	0.0763722	24.6327
	00-2	24.1153	24.2529	24.0247	24.0453	0.103128	24.1095
	00-3	22.592	22.7532	22.683	22.7129	0.0685203	22.6853
	UBP-1	22.6168	22.4338	22.963	22.4364	0.248873	22.6125
	UBP-2	22.6579	22.8705	22.6749	22.8263	0.106833	22.7574
	UBP-3	22.8361	22.4705	23.1122	22.691	0.269081	22.7775
TaUBP1A.1	00-1	32.168	31.2002	32.463	31.6865	0.554502	31.8794	24.6327	7.24668
	00-2	31.1143	31.0275	31.991	31.2141	0.442818	31.3367	24.1095	7.22722	7.0592
	00-3	29.4054	28.9996	29.1926	29.9583	0.414172	29.389	22.6853	6.70371
	UBP-1	31.8728	31.0942	31.7903	31.5383	0.350036	31.5739	22.6125	8.96138	7.0592	1.90218	0.26754
	UBP-2	30.8736	31.2978	30.4784	31.8536	0.589367	31.1259	22.7574	8.36847	7.0592	1.30926	0.403527	0.385612
	UBP-3	31.0971	30.9345	30.5949	30.8868	0.20928	30.8783	22.7775	8.10086	7.0592	1.04166	0.485769
Relative expression level of CWMV CP
Gene						Stdev	Average		ΔCT		ΔΔCT	Fold Change	Fold Change Average
TaCDC	00-1	21.851	21.85	22.317	21.984	0.220414	22
	00-2	22.112	21.463	22.23	21.708	0.355814	21.878
	00-3	22.184	21.961	21.87	21.916	0.139365	21.983
	UBP-1	21.856	22.197	22.091	21.442	0.334777	21.896
	UBP-2	21.899	23.109	22.019	21.991	0.572026	22.255
	UBP-3	22.026	22.242	22.038	22.27	0.129886	22.144
CWMV CP	00-1	27.151	26.875	26.877	26.748	0.169987	26.913	22.0005	4.91235
	00-2	26.663	26.923	26.806	26.857	0.110396	26.813	21.8784	4.9342	4.90654
	00-3	27.069	26.622	26.822	26.911	0.186548	26.856	21.9828	4.87306
	UBP-1	25.309	25.275	25.349	25.44	0.0711101	25.343	21.8965	3.44688	4.90654	-1.45966	2.75043
	UBP-2	25.322	25.363	25.385	25.501	0.0767786	25.393	22.2547	3.13811	4.90654	-1.76843	3.40683	3.00353
	UBP-3	25.601	25.848	25.545	25.157	0.285924	25.538	22.1439	3.39388	4.90654	-1.51265	2.85334
